# Supplementary material for: Modeling Structural Constraints on Protein Evolution via Side-Chain Conformational States
Source: Mol Biol Evol. 2019 May 22;36(9):2086–103. doi: 10.1093/molbev/msz122 (PMC6736381; doi:10.1093/molbev/msz122)
Supplement: msz122_Supplementary_Data [file msz122_supplementary_data.zip]

Archive with 19 entries (19 files):
- AICvALL_and_euclideanv20x20-LG_64x1000_redo.pdf
- ALLx200x20_simulation_55x55vLG_single-brlen_compare.pdf
- Ancestral_AA_vsLG_simulation.pdf
- Ancestral_rotamer_55x55_simulation.pdf
- cpl-natbib.sty
- CramersV_diagratio_scatter_and_boxplot.pdf
- crop.sty
- empirical_AIC_histo.pdf
- Expanded_alphabet.pdf
- heatmaps_downsized_nofreqs.pdf
- manual.bib
- MBE-main2.aux
- MBE-main2.bbl
- MBE-main2.blg
- MBE-Sample.bbl
- MBE.cls
- mean-new_KL.pdf
- natbib2.bst
- RAM55_supplementary_figures.pdf
