# Supplementary material for: Modeling Structural Constraints on Protein Evolution via Side-Chain Conformational States
Source: Mol Biol Evol. 2019 May 22;36(9):2086–103. doi: 10.1093/molbev/msz122 (PMC6736381; doi:10.1093/molbev/msz122)
Supplement: msz122_Supplementary_Data [file msz122_supplementary_data.zip › manual.bib]

bioRx@Preamble{ " \newcommand{\noop}[1]{} " }

% 30699115 
@Article{pmid30699115,
   Author="Clark, J. J.  and Benson, M. L.  and Smith, R. D.  and Carlson, H. A. ",
   Title="{{I}nherent versus induced protein flexibility: comparisons within and between apo and holo structures}",
   Journal="PLoS Comput. Biol.",
   Year="2019",
   Volume="15",
   Number="1",
   Pages="e1006705",
   Month="01"
}

% 15772311 
@Article{pmid15772311,
   Author="Zavodszky, M. I.  and Kuhn, L. A. ",
   Title="{{S}ide-chain flexibility in protein-ligand binding: the minimal rotation hypothesis}",
   Journal="Protein Sci.",
   Year="2005",
   Volume="14",
   Number="4",
   Pages="1104--1114",
   Month="Apr"
}

% 10737948 
@Article{pmid10737948,
   Author="Najmanovich, R.  and Kuttner, J.  and Sobolev, V.  and Edelman, M. ",
   Title="{{S}ide-chain flexibility in proteins upon ligand binding}",
   Journal="Proteins",
   Year="2000",
   Volume="39",
   Number="3",
   Pages="261--268",
   Month="May"
}

@Article{pmid28430426,
   Author="Alford, R. F.  and Leaver-Fay, A.  and Jeliazkov, J. R.  and O'Meara, M. J.  and DiMaio, F. P.  and Park, H.  and Shapovalov, M. V.  and Renfrew, P. D.  and Mulligan, V. K.  and Kappel, K.  and Labonte, J. W.  and Pacella, M. S.  and Bonneau, R.  and Bradley, P.  and Dunbrack, R. L.  and Das, R.  and Baker, D.  and Kuhlman, B.  and Kortemme, T.  and Gray, J. J. ",
   Title="{{T}he {R}osetta all-atom energy function for macromolecular modeling and design}",
   Journal="J. Chem. Theory Comput.",
   Year="2017",
   Volume="13",
   Number="6",
   Pages="3031--3048",
   Month="Jun"
}

@Article{pmid21187238,
   Author="Leaver-Fay, A.  and Tyka, M.  and Lewis, S. M.  and Lange, O. F.  and Thompson, J.  and Jacak, R.  and Kaufman, K.  and Renfrew, P. D.  and Smith, C. A.  and Sheffler, W.  and Davis, I. W.  and Cooper, S.  and Treuille, A.  and Mandell, D. J.  and Richter, F.  and Ban, Y. E.  and Fleishman, S. J.  and Corn, J. E.  and Kim, D. E.  and Lyskov, S.  and Berrondo, M.  and Mentzer, S.  and Popovi\'{c}, Z.  and Havranek, J. J.  and Karanicolas, J.  and Das, R.  and Meiler, J.  and Kortemme, T.  and Gray, J. J.  and Kuhlman, B.  and Baker, D.  and Bradley, P. ",
   Title="{{R}{O}{S}{E}{T}{T}{A}3: an object-oriented software suite for the simulation and design of macromolecules}",
   Journal="Meth. Enzymol.",
   Year="2011",
   Volume="487",
   Pages="545--574"
}

@article{LIU201865,
title = "Enhancing Evolutionary Couplings with Deep Convolutional Neural Networks",
journal = "Cell Systems",
volume = "6",
number = "1",
pages = "65 - 74.e3",
year = "2018",
issn = "2405-4712",
doi = "https://doi.org/10.1016/j.cels.2017.11.014",
url = "http://www.sciencedirect.com/science/article/pii/S2405471217305422",
author = "Yang Liu and Perry Palmedo and Qing Ye and Bonnie Berger and Jian Peng",
keywords = "contact prediction, convolutional neural networks, deep learning, protein structure prediction, structure prediction, co-evolution, evolutionary couplings",
abstract = "Summary
While genes are defined by sequence, in biological systems a protein's function is largely determined by its three-dimensional structure. Evolutionary information embedded within multiple sequence alignments provides a rich source of data for inferring structural constraints on macromolecules. Still, manyproteins of interest lack sufficient numbers ofrelatedsequences, leading to noisy, error-prone residue-residue contact predictions. Here we introduce DeepContact, a convolutional neural network (CNN)-based approach that discovers co-evolutionary motifs and leverages these patterns to enable accurate inference of contact probabilities, particularly when few related sequences areavailable. DeepContact significantly improves performance over previous methods, including inthe CASP12 blind contact prediction task wherewe achieved top performance with another CNN-based approach. Moreover, our tool converts hard-to-interpret coupling scores into probabilities, moving the field toward a consistent metric to assess contact prediction across diverse proteins. Through substantially improving the precision-recall behavior of contact prediction, DeepContact suggests we are near a paradigm shift in template-free modeling for protein structure prediction."
}


@article{wang2017,
    author = {Wang, Sheng AND Sun, Siqi AND Li, Zhen AND Zhang, Renyu AND Xu, Jinbo},
    journal = {PLOS Computational Biology},
    publisher = {Public Library of Science},
    title = {Accurate De Novo Prediction of Protein Contact Map by Ultra-Deep Learning Model},
    year = {2017},
    month = {01},
    volume = {13},
    url = {https://doi.org/10.1371/journal.pcbi.1005324},
    pages = {1-34},
    abstract = {Author Summary Protein contact prediction and contact-assisted folding has made good progress due to direct evolutionary coupling analysis (DCA). However, DCA is effective on only some proteins with a very large number of sequence homologs. To further improve contact prediction, we borrow ideas from deep learning, which has recently revolutionized object recognition, speech recognition and the GO game. Our deep learning method can model complex sequence-structure relationship and high-order correlation (i.e., contact occurrence patterns) and thus, improve contact prediction accuracy greatly. Our test results show that our method greatly outperforms the state-of-the-art methods regardless how many sequence homologs are available for a protein in question. Ab initio folding guided by our predicted contacts may fold many more test proteins than the other contact predictors. Our contact-assisted 3D models also have much better quality than homology models built from the training proteins, especially for membrane proteins. One interesting finding is that even trained mostly with soluble proteins, our method performs very well on membrane proteins. Recent blind CAMEO test confirms that our method can fold large proteins with a new fold and only a small number of sequence homologs.},
    number = {1},
    doi = {10.1371/journal.pcbi.1005324}
}


@article{alphafold,
author = {Service, Robert},
year = {2018},
month = {12},
title = {Google's {D}eep{M}ind aces protein folding},
journal = {Science},
volume = {doi},
pages = {10.1126/science.aaw2747},
doi = {10.1126/science.aaw2747}
}

@article{xu2018,
author = {Xu, Jinbo},
year = {2018},
title = {Distance-based protein folding powered by deep learning},
journal = {bioR$\chi$iv},
note = {doi: 10.1101/465955},
doi = {10.1101/465955}
}

@Article{Rodrigue2006,
   Author="Rodrigue, N.  and Philippe, H.  and Lartillot, N. ",
   Title="{{A}ssessing site-interdependent phylogenetic models of sequence evolution}",
   Journal="Mol. Biol. Evol.",
   Year="2006",
   Volume="23",
   Number="9",
   Pages="1762--1775",
   Month="Sep"
}

@Article{Rodrigue2005,
   Author="Rodrigue, N.  and Lartillot, N.  and Bryant, D.  and Philippe, H. ",
   Title="{{S}ite interdependence attributed to tertiary structure in amino acid sequence evolution}",
   Journal="Gene",
   Year="2005",
   Volume="347",
   Number="2",
   Pages="207--217",
   Month="Mar"
}

@Article{Ramachandran1967,
   Author="Ramachandran, G. N.  and Ramakrishnan, C.  and Sasisekharan, V. ",
   Title="{{S}tereochemistry of polypeptide chain configurations}",
   Journal="J. Mol. Biol.",
   Year="1963",
   Volume="7",
   Pages="95--99",
   Month="Jul"
}


@article{Gonnet2000,
   Author = {Gonnet, G. H. and Korostensky, C. and Benner, S.},
   Title = {Evaluation measures of multiple sequence alignments},
   Journal = {Journal of Computational Biology},
   Volume = {7},
   Pages = {261-276},
   Year = {2000} 
}

@article{Semple2004,
   Author = {Semple, C. and Steel, M.},
   Title = {Cyclic permutations and evolutionary trees},
   Journal = {Advances in Applied Mathematics},
   Volume = {32},
   Pages = {669-680},
   Year = {2004} 
}

@article{Zoller2013,
author = {Zoller, S. and Schneider, A.},
title = {Improving phylogenetic inference with a semiempirical amino acid substitution model},
journal = {Mol. Biol. Evol.},
volume={30},
number={2},
pages = {469-479},
year = {2013},
}

@Article{Robinson2003,
   Author="Robinson, D. M.  and Jones, D. T.  and Kishino, H.  and Goldman, N.  and Thorne, J. L. ",
   Title="{{P}rotein evolution with dependence among codons due to tertiary structure}",
   Journal="Mol. Biol. Evol.",
   Year="2003",
   Volume="20",
   Number="10",
   Pages="1692--1704",
   Month="Oct"
}

@article {Overington1990,
	author = {Overington, J. and Johnson, M. S. and Sali, A. and Blundell, T. L.},
	title = {Tertiary structural constraints on protein evolutionary diversity: templates, key residues and structure prediction},
	volume = {241},
	number = {1301},
	pages = {132--145},
	year = {1990},
	doi = {10.1098/rspb.1990.0077},
	publisher = {The Royal Society},
	URL = {http://rspb.royalsocietypublishing.org/content/241/1301/132},
	eprint = {http://rspb.royalsocietypublishing.org/content/241/1301/132.full.pdf},
	journal = {Proc. Royal Soc. Lond. B}
}
 
@Article{Shakhnovich1996,
   Author="Shakhnovich, E.  and Abkevich, V.  and Ptitsyn, O. ",
   Title="{{C}onserved residues and the mechanism of protein folding}",
   Journal="Nature",
   Year="1996",
   Volume="379",
   Number="6560",
   Pages="96--98",
   Month="Jan"
}

@Article{Velankar2010,
   Author="Velankar, S.  and Best, C.  and Beuth, B.  and Boutselakis, C. H.  and Cobley, N.  and Sousa Da Silva, A. W.  and Dimitropoulos, D.  and Golovin, A.  and Hirshberg, M.  and John, M.  and Krissinel, E. B.  and Newman, R.  and Oldfield, T.  and Pajon, A.  and Penkett, C. J.  and Pineda-Castillo, J.  and Sahni, G.  and Sen, S.  and Slowley, R.  and Suarez-Uruena, A.  and Swaminathan, J.  and van Ginkel, G.  and Vranken, W. F.  and Henrick, K.  and Kleywegt, G. J. ",
   Title="{{P}{D}{B}e: {P}rotein {D}ata {B}ank in {E}urope}",
   Journal="Nucleic Acids Res.",
   Year="2010",
   Volume="38",
   Number="Database issue",
   Pages="D308--317",
   Month="Jan"
}

@article{Kosiol2005,
abstract = {Many phylogenetic inference methods are based on Markov models of sequence evolution. These are usually expressed in terms of a matrix (Q) of instantaneous rates of change but some models of amino acid replacement, most notably the PAM model of Dayhoff and colleagues, were originally published only in terms of time-dependent probability matrices (P(t)). Previously published methods for deriving Q have used eigen-decomposition of an approximation to P(t). We show that the commonly used value of t is too large to ensure convergence of the estimates of elements of Q. We describe two simpler alternative methods for deriving Q from information such as that published by Dayhoff and colleagues. Neither of these methods requires approximation or eigen-decomposition. We identify the methods used to derive various different versions of the Dayhoff model in current software, perform a comparison of existing and new implementations, and, to facilitate agreement among scientists using supposedly identical models, recommend that one of the new methods be used as a standard.},
author = {Kosiol, Carolin and Goldman, Nick},
doi = {10.1093/molbev/msi005},
file = {:Users/uperron/Desktop/PhD{\_}prj/Literature/msi005.pdf:pdf},
isbn = {0737-4038 (Print)$\backslash$r0737-4038},
issn = {07374038},
journal = {Mol. Biol. Evol.},
keywords = {Amino acid replacement,Dayhoff matrix,Markov models,Phylogenetic inference,Protein evolution},
number = {2},
pages = {193--199},
pmid = {15483331},
title = {{Different versions of the {Dayhoff} rate matrix}},
volume = {22},
year = {2005}
}
@Article{pmid9872979,
   Author="Lio, P.  and Goldman, N. ",
   Title="{{M}odels of molecular evolution and phylogeny}",
   Journal="Genome Res.",
   Year="1998",
   Volume="8",
   Number="12",
   Pages="1233--1244",
   Month="Dec"
}
@article{SADREYEV2003317,
title = "COMPASS: A Tool for Comparison of Multiple Protein Alignments with Assessment of Statistical Significance",
journal = "Journal of Molecular Biology",
volume = "326",
number = "1",
pages = "317 - 336",
year = "2003",
note = "",
issn = "0022-2836",
doi = "http://dx.doi.org/10.1016/S0022-2836(02)01371-2",
url = "http://www.sciencedirect.com/science/article/pii/S0022283602013712",
author = "Ruslan Sadreyev and Nick Grishin",
keywords = "sequence similarity searches",
keywords = "profileprofile comparison",
keywords = "sequence profiles",
keywords = "protein structure prediction",
keywords = "CTF/NFI"
}
@Article{Feng1985,
author="Feng, D. F.
and Johnson, M. S.
and Doolittle, R. F.",
title="Aligning amino acid sequences: Comparison of commonly used methods",
journal="J. Mol. Evol.",
year="1985",
volume="21",
number="2",
pages="112--125",
abstract="We examined two extensive families of protein sequences using four different alignment schemes that employ various degrees of ``weighting'' in order to determine which approach is most sensitive in establishing relationships. All alignments used a similarity approach based on a general algorithm devised by Needleman and Wunsch. The approaches included a simple program, UM (unitary matrix), whereby only identities are scored; a scheme in which the genetic code is used as a basis for weighting (GC); another that employs a matrix based on structural similarity of amino acids taken together with the genetic basis of mutation (SG); and a fourth that uses the empirical log-odds matrix (LOM) developed by Dayhoff on the basis of observed amino acid replacements. The two sequence families examined were (a) nine different globins and (b) nine different tyrosine kinase-like proteins. It was assumed a priori that all members of a family share common ancestry. In cases where two sequences were more than 30{\%} identical, alignments by all four methods were almost always the same. In cases where the percentage identity was less than 20{\%}, however, there were often significant differences in the alignments. On the average, the Dayhoff LOM approach was the most effective in verifying distant relationships, as judged by an empirical ``jumbling test.'' This was not universally the case, however, and in some instances the simple UM was actually as good or better. Trees constructed on the basis of the various alignments differed with regard to their limb lengths, but had essentially the same branching orders. We suggest some reasons for the different effectivenesses of the four approaches in the two different sequence settings, and offer some rules of thumb for assessing the significance of sequence relationships.",
issn="1432-1432",
doi="10.1007/BF02100085",
url="http://dx.doi.org/10.1007/BF02100085"
}
@Article{Dimmic2002,
author="Dimmic, Matthew W.
and Rest, Joshua S.
and Mindell, David P.
and Goldstein, Richard A.",
title="rtREV: An Amino Acid Substitution Matrix for Inference of Retrovirus and Reverse Transcriptase Phylogeny ",
journal="J. Mol. Evol.",
year="2002",
volume="55",
number="1",
pages="65--73",
issn="1432-1432",
doi="10.1007/s00239-001-2304-y",
url="http://dx.doi.org/10.1007/s00239-001-2304-y"
}
@article{ALTSCHUL1990403,
title = "Basic local alignment search tool",
journal = "Journal of Molecular Biology",
volume = "215",
number = "3",
pages = "403 - 410",
year = "1990",
note = "",
issn = "0022-2836",
doi = "http://dx.doi.org/10.1016/S0022-2836(05)80360-2",
url = "http://www.sciencedirect.com/science/article/pii/S0022283605803602",
author = "Stephen F. Altschul and Warren Gish and Webb Miller and Eugene W. Myers and David J. Lipman",
}
@article{NEEDLEMAN1970443,
title = "A general method applicable to the search for similarities in the amino acid sequence of two proteins",
journal = "Journal of Molecular Biology",
volume = "48",
number = "3",
pages = "443 - 453",
year = "1970",
note = "",
issn = "0022-2836",
doi = "http://dx.doi.org/10.1016/0022-2836(70)90057-4",
url = "http://www.sciencedirect.com/science/article/pii/0022283670900574",
author = "Saul B. Needleman and Christian D. Wunsch",
}
@article{Goldman2002,
author = {Goldman, Nick and Whelan, Simon},
title = {A Novel Use of Equilibrium Frequencies in Models of Sequence Evolution},
journal = {Mol. Biol. Evol.},
volume = {19},
number = {11},
pages = {1821},
year = {2002},
doi = {10.1093/oxfordjournals.molbev.a004007},
URL = { + http://dx.doi.org/10.1093/oxfordjournals.molbev.a004007},
eprint = {/oup/backfile/content_public/journal/mbe/19/11/10.1093/oxfordjournals.molbev.a004007/3/mbev_19_11_1821.pdf}
}
@article {Goldman1998,
	author = {Goldman, Nick and Thorne, Jeffrey L. and Jones, David T.},
	title = {Assessing the Impact of Secondary Structure and Solvent Accessibility on Protein Evolution},
	volume = {149},
	number = {1},
	pages = {445--458},
	year = {1998},
	publisher = {Genetics},
	abstract = {Empirically derived models of amino acid replacement are employed to study the association between various physical features of proteins and evolution. The strengths of these associations are statistically evaluated by applying the models of protein evolution to 11 diverse sets of protein sequences. Parametric bootstrap tests indicate that the solvent accessibility status of a site has a particularly strong association with the process of amino acid replacement that it experiences. Significant association between secondary structure environment and the amino acid replacement process is also observed. Careful description of the length distribution of secondary structure elements and of the organization of secondary structure and solvent accessibility along a protein did not always significantly improve the fit of the evolutionary models to the data sets that were analyzed. As indicated by the strength of the association of both solvent accessibility and secondary structure with amino acid replacement, the process of protein evolution{\textemdash}both above and below the species level{\textemdash}will not be well understood until the physical constraints that affect protein evolution are identified and characterized.},
	issn = {0016-6731},
	eprint = {http://www.genetics.org/content/149/1/445.full.pdf},
	journal = {Genetics}
}
@Article{Yang1994,
author="Yang, Ziheng",
title="Maximum likelihood phylogenetic estimation from {D}{N}{A} sequences with variable rates over sites: approximate methods",
journal="J. Mol. Evol.",
year="1994",
volume="39",
number="3",
pages="306--314",
abstract="Two approximate methods are proposed for maximum likelihood phylogenetic estimation, which allow variable rates of substitution across nucleotide sites. Three data sets with quite different characteristics were analyzed to examine empirically the performance of these methods. The first, called the ``discrete gamma model,'' uses several categories of rates to approximate the gamma distribution, with equal probability for each category. The mean of each category is used to represent all the rates falling in the category. The performance of this method is found to be quite good, and four such categories appear to be sufficient to produce both an optimum, or near-optimum fit by the model to the data, and also an acceptable approximation to the continuous distribution. The second method, called ``fixed-rates model,'' classifies sites into several classes according to their rates predicted assuming the star tree. Sites in different classes are then assumed to be evolving at these fixed rates when other tree topologies are evaluated. Analyses of the data sets suggest that this method can produce reasonable results, but it seems to share some properties of a least-squares pairwise comparison; for example, interior branch lengths in nonbest trees are often found to be zero. The computational requirements of the two methods are comparable to that of Felsenstein's (1981, J Mol Evol 17:368--376) model, which assumes a single rate for all the sites.",
issn="1432-1432",
doi="10.1007/BF00160154",
url="http://dx.doi.org/10.1007/BF00160154"
}
@book{MolEvo2014,
author = {Ziheng Yang},
isbn = { 978-0199602612},
title = {{Molecular Evolution: A Statistical Approach}},
chapter={},
edition = {},
year = {2014}, 
publisher={Oxford University Press},
}

@Article{Carroni2016,
   Author="Carroni, M.  and Saibil, H. R. ",
   Title="{{C}ryo electron microscopy to determine the structure of macromolecular complexes}",
   Journal="Methods",
   Year="2016",
   Volume="95",
   Pages="78--85",
   Month="Feb"
}

% 23181775 
@Article{Milne2013,
   Author="Milne, J. L.  and Borgnia, M. J.  and Bartesaghi, A.  and Tran, E. E.  and Earl, L. A.  and Schauder, D. M.  and Lengyel, J.  and Pierson, J.  and Patwardhan, A.  and Subramaniam, S. ",
   Title="{{C}ryo-electron microscopy--a primer for the non-microscopist}",
   Journal="FEBS J.",
   Year="2013",
   Volume="280",
   Number="1",
   Pages="28--45",
   Month="Jan"
}
 
@Article{"Venien-Bryan2017,
   Author="Venien-Bryan, C.  and Li, Z.  and Vuillard, L.  and Boutin, J. A. ",
   Title="{{C}ryo-electron microscopy and {X}-ray crystallography: complementary approaches to structural biology and drug discovery}",
   Journal="Acta Cryst. F",
   Year="2017",
   Volume="73",
   Number="Pt 4",
   Pages="174--183",
   Month="04"
}

@incollection{HSG2007,
author = {Thorne, J.L. and Goldman, N.},
title = {Probabilistic Models for the Study of Protein Evolution},
booktitle = {{Handbook of Statistical Genetics}},
chapter = {14},
editor = {Balding, David J and Bishop, Martin and Cannings, Chris},
edition = {3rd},
month = {October},
year = {2007},
publisher = {Wiley-Interscience}
}

@incollection{HSG_inpress,
author = {Perron, U. and Moal, I.H. and Thorne, J.L. and Goldman, N.},
title = {{ Probabilistic Models for the Study of Protein Evolution}},
booktitle = {{Handbook of Statistical Genetics}},
chapter={},
editor = {Balding, D. and Moltke, I. and Marioni, J.},
edition = {4th},
month = {},
notes = "{In press}",
publisher = {Wiley-Interscience}
}


@book{Eck1966,
  title={{Atlas of Protein Sequence and Structure}},
  author={Eck, Richard V and Dayhoff, Margaret O},
  year={1966},
  publisher={National Biomedical Research Foundation, Silver Spring}
}

@article{Finn2014,
abstract = {Pfam, available via servers in the UK (http://pfam.sanger.ac.uk/) and the USA (http://pfam.janelia.org/), is a widely used database of protein families, containing 14 831 manually curated entries in the current release, version 27.0. Since the last update article 2 years ago, we have generated 1182 new families and maintained sequence coverage of the UniProt Knowledgebase (UniProtKB) at nearly 80{\%}, despite a 50{\%} increase in the size of the underlying sequence database. Since our 2012 article describing Pfam, we have also undertaken a comprehensive review of the features that are provided by Pfam over and above the basic family data. For each feature, we determined the relevance, computational burden, usage statistics and the functionality of the feature in a website context. As a consequence of this review, we have removed some features, enhanced others and developed new ones to meet the changing demands of computational biology. Here, we describe the changes to Pfam content. Notably, we now provide family alignments based on four different representative proteome sequence data sets and a new interactive DNA search interface. We also discuss the mapping between Pfam and known 3D structures.},
author = {Finn, Robert D. and Bateman, Alex and Clements, Jody and Coggill, Penelope and Eberhardt, Ruth Y. and Eddy, Sean R. and Heger, Andreas and Hetherington, Kirstie and Holm, Liisa and Mistry, Jaina and Sonnhammer, Erik L L and Tate, John and Punta, Marco},
doi = {10.1093/nar/gkt1223},
file = {:Users/uperron/Desktop/PhD{\_}prj/Literature/gkt1223.pdf:pdf},
isbn = {1362-4962 (Electronic)$\backslash$r0305-1048 (Linking)},
issn = {03051048},
journal = {Nucleic Acids Res.},
number = {D1},
pages = {222--230},
pmid = {24288371},
title = {{Pfam: the protein families database}},
volume = {42},
year = {2014}
}
@article{Bastolla2003,
abstract = {Protein structures are much more conserved than sequences during evolution. Based on this observation, we investigate the consequences of structural conservation on protein evolution. We study seven of the most studied protein folds, determining that an extended neutral network in sequence space is associated with each of them. Within our model, neutral evolution leads to a non-Poissonian substitution process, due to the broad distribution of connectivities in neutral networks. The observation that the substitution process has non-Poissonian statistics has been used to argue against the original Kimura neutral theory, while our model shows that this is a generic property of neutral evolution with structural conservation. Our model also predicts that the substitution rate can strongly fluctuate from one branch to another of the evolutionary tree. The average sequence similarity within a neutral network is close to the threshold of randomness, as observed for families of sequences sharing the same fold. Nevertheless, some positions are more difficult to mutate than others. We compare such structurally conserved positions to positions conserved in protein evolution, suggesting that our model can be a valuable tool to distinguish structural from functional conservation in databases of protein families. These results indicate that a synergy between database analysis and structurally based computational studies can increase our understanding of protein evolution.},
archivePrefix = {arXiv},
arxivId = {cond-mat/0107112},
author = {Bastolla, Ugo and Porto, Markus and Roman, H. Eduardo and Vendruscolo, Michele},
doi = {10.1007/s00239-002-2350-0},
eprint = {0107112},
file = {:Users/uperron/Desktop/PhD{\_}prj/Literature/art{\%}3A10.1007{\%}2Fs00239-002-2350-0.pdf:pdf},
isbn = {0022-2844 (Print)$\backslash$n0022-2844 (Linking)},
issn = {00222844},
journal = {J. Mol. Evol.},
keywords = {Conserved protein residues,Neutral evolution,Non-Poissonian substitution process},
number = {3},
pages = {243--254},
pmid = {12612828},
primaryClass = {cond-mat},
title = {{Connectivity of neutral networks, overdispersion, and structural conservation in protein evolution}},
volume = {56},
year = {2003}
}
@article{Tang2016,
author = {Tang, Hengli and Hammack, Christy and Ogden, Sarah C and Jin, Peng},
doi = {10.1016/j.stem.2016.02.016},
file = {:Users/uperron/Library/Application Support/Mendeley Desktop/Downloaded/Tang et al. - 2016 - Zika Virus Infects Human Cortical Neural Progenitors and Attenuates Their Growth Brief Report Zika Virus Infects Hu.pdf:pdf},
isbn = {1875-9777 (Electronic)},
issn = {1934-5909},
journal = {Stem Cell},
pages = {1--4},
pmid = {26952870},
publisher = {Elsevier Inc.},
title = {{Zika Virus Infects Human Cortical Neural Progenitors and Attenuates Their Growth Brief Report Zika Virus Infects Human Cortical Neural Progenitors and Attenuates Their Growth}},
url = {http://dx.doi.org/10.1016/j.stem.2016.02.016},
year = {2016}
}
@article{Shapovalov2011,
abstract = {Rotamer libraries are used in protein structure determination, prediction, and design. The backbone-dependent rotamer library consists of rotamer frequencies, mean dihedral angles, and variances as a function of the backbone dihedral angles. Structure prediction and design methods that employ backbone flexibility would strongly benefit from smoothly varying probabilities and angles. A new version of the backbone-dependent rotamer library has been developed using adaptive kernel density estimates for the rotamer frequencies and adaptive kernel regression for the mean dihedral angles and variances. This formulation allows for evaluation of the rotamer probabilities, mean angles, and variances as a smooth and continuous function of phi and psi. Continuous probability density estimates for the nonrotameric degrees of freedom of amides, carboxylates, and aromatic side chains have been modeled as a function of the backbone dihedrals and rotamers of the remaining degrees of freedom. New backbone-dependent rotamer libraries at varying levels of smoothing are available from http://dunbrack.fccc.edu. ?? 2011 Elsevier Ltd.},
author = {Shapovalov, Maxim V and Dunbrack, Roland L},
doi = {10.1016/j.str.2011.03.019},
file = {:Users/uperron/Desktop/PhD{\_}prj/Literature/shapovalov2011.pdf:pdf},
isbn = {1878-4186 (Electronic){\$}\backslash{\$}r0969-2126 (Linking)},
issn = {09692126},
journal = {Structure},
number = {6},
pages = {844--858},
pmid = {21645855},
publisher = {Elsevier Ltd},
title = {{A smoothed backbone-dependent rotamer library for proteins derived from adaptive kernel density estimates and regressions}},
url = {http://dx.doi.org/10.1016/j.str.2011.03.019},
volume = {19},
year = {2011}
}
@article{Perron2017,
abstract = {BACKGROUND In recent years long non coding RNAs (lncRNAs) have been the subject of increasing interest. Thanks to many recent functional studies, the existence of a large class of lncRNAs with potential regulatory functions is now widely accepted. Although an increasing number of lncRNAs is being characterized and shown to be involved in many biological processes, the functions of the vast majority lncRNA genes is still unknown. Therefore computational methods able to take advantage of the increasing amount of publicly available data to predict lncRNA functions could be very useful. RESULTS Since coding genes are much better annotated than lncRNAs, we attempted to project known functional information regarding proteins onto non coding genes using the guilt by association principle: if a gene shows an expression profile that correlates with those of a set of coding genes involved in a given function, that gene is probably involved in the same function. We computed gene coexpression for 30 human tissues and 9 vertebrates and mined the resulting networks with a methodology inspired by the rank product algorithm used to identify differentially expressed genes. Using different types of reference data we can predict putative new annotations for thousands of lncRNAs and proteins, ranging from cellular localization to relevance for disease and cancer. CONCLUSIONS New function of coding genes and lncRNA can be profitably predicted using tissue specific coexpression, as well as expression of orthologous genes in different species. The data are available for download and through a user-friendly web interface at www.funcpred.com .},
author = {Perron, Umberto and Provero, Paolo and Molineris, Ivan},
doi = {10.1186/s12859-017-1535-x},
file = {:Users/uperron/Desktop/PhD{\_}prj/Literature/art{\%}3A10.1186{\%}2Fs12859-017-1535-x.pdf:pdf},
issn = {1471-2105},
journal = {BMC Bioinformatics},
keywords = {Coexpression,Disease gene prediction,Functional prediction,lncRNA},
number = {Suppl 5},
pages = {144},
pmid = {28361701},
title = {{In silico prediction of lncRNA function using tissue specific and evolutionary conserved expression.}},
url = {http://www.ncbi.nlm.nih.gov/pubmed/28361701},
volume = {18},
year = {2017}
}
@article{Wang2014,
abstract = {The development of human embryonic stem cells (ESCs) and induced pluripotent stem cells (iPSCs) facilitates in vitro studies of human disease mechanisms, speeds up the process of drug screening, and raises the feasibility of using cell replacement therapy in clinics. However, the study of genotype-phenotype relationships in ESCs or iPSCs is hampered by the low efficiency of site-specific gene editing. Transcription activator-like effector nucleases (TALENs) spurred interest due to the ease of assembly, high efficiency and faithful gene targeting. In this study, we optimized the TALEN design to maximize its genomic cutting efficiency. We showed that using optimized TALENs in conjunction with single-strand oligodeoxynucleotide (ssODN) allowed efficient gene editing in human cells. Gene mutations and gene deletions for up to 7.8 kb can be accomplished at high efficiencies. We established human tumor cell lines and H9 ESC lines with homozygous deletion of the microRNA-21 (miR-21) gene and miR-9-2 gene. These cell lines provide a robust platform to dissect the roles these genes play during cell differentiation and tumorigenesis. We also observed that the endogenous homologous chromosome can serve as a donor template for gene editing. Overall, our studies demonstrate the versatility of using ssODN and TALEN to establish genetically modified cells for research and therapeutic application.},
author = {Wang, Xiaoling and Wang, Yingjia and Huang, He and Chen, Buyuan and Chen, Xinji and Hu, Jianda and Chang, Tammy and Lin, Ren Jang and Yee, Jiing Kuan},
doi = {10.1371/journal.pone.0093575},
file = {:Users/uperron/Library/Application Support/Mendeley Desktop/Downloaded/Wang et al. - 2014 - Precise gene modification mediated by TALEN and single-stranded oligodeoxynucleotides in human cells.pdf:pdf},
issn = {19326203},
journal = {PLoS One},
number = {4},
pmid = {24691488},
title = {{Precise gene modification mediated by TALEN and single-stranded oligodeoxynucleotides in human cells}},
volume = {9},
year = {2014}
}
@article{Wilke2012,
abstract = {Much molecular-evolution research is concerned with sequence analysis. Yet these sequences represent real, three-dimensional molecules with complex structure and function. Here I highlight a growing trend in the field to incorporate molecular structure and function into computational molecular-evolution work. I consider three focus areas: reconstruction and analysis of past evolutionary events, such as phylogenetic inference or methods to infer selection pressures; development of toy models and simulations to identify fundamental principles of molecular evolution; and atom-level, highly realistic computational modeling of molecular structure and function aimed at making predictions about possible future evolutionary events.},
author = {Wilke, Claus O.},
doi = {10.1371/journal.pcbi.1002572},
file = {:Users/uperron/Desktop/PhD{\_}prj/Literature/pcbi.1002572.pdf:pdf},
isbn = {1553-7358},
issn = {1553734X},
journal = {PLoS Comput. Biol.},
number = {6},
pages = {6--9},
pmid = {22761562},
title = {{Bringing molecules back into molecular evolution}},
volume = {8},
year = {2012}
}
@article{Kibbe2015,
abstract = {The current version of the Human Disease Ontology (DO) (http://www.disease-ontology.org) database expands the utility of the ontology for the examination and comparison of genetic variation, phenotype, protein, drug and epitope data through the lens of human disease. DO is a biomedical resource of standardized common and rare disease concepts with stable identifiers organized by disease etiology. The content of DO has had 192 revisions since 2012, including the addition of 760 terms. Thirty-two percent of all terms now include definitions. DO has expanded the number and diversity of research communities and community members by 50+ during the past two years. These community members actively submit term requests, coordinate biomedical resource disease representation and provide expert curation guidance. Since the DO 2012 NAR paper, there have been hundreds of term requests and a steady increase in the number of DO listserv members, twitter followers and DO website usage. DO is moving to a multi-editor model utilizing Prot{\'{e}}g{\'{e}} to curate DO in web ontology language. This will enable closer collaboration with the Human Phenotype Ontology, EBI's Ontology Working Group, Mouse Genome Informatics and the Monarch Initiative among others, and enhance DO's current asserted view and multiple inferred views through reasoning. },
author = {Kibbe, Warren A. and Arze, Cesar and Felix, Victor and Mitraka, Elvira and Bolton, Evan and Fu, Gang and Mungall, Christopher J. and Binder, Janos X. and Malone, James and Vasant, Drashtti and Parkinson, Helen and Schriml, Lynn M.},
doi = {10.1093/nar/gku1011},
file = {:Users/uperron/Library/Application Support/Mendeley Desktop/Downloaded/Kibbe et al. - 2015 - Disease Ontology 2015 update An expanded and updated database of Human diseases for linking biomedical knowledge t.pdf:pdf},
isbn = {13624962 (Electronic)},
issn = {13624962},
journal = {Nucleic Acids Res.},
number = {D1},
pages = {D1071--D1078},
pmid = {25348409},
title = {{Disease Ontology 2015 update: An expanded and updated database of Human diseases for linking biomedical knowledge through disease data}},
volume = {43},
year = {2015}
}
@article{Necsulea2014a,
abstract = {Only a very small fraction of long noncoding RNAs (lncRNAs) are well characterized. The evolutionary history of lncRNAs can provide insights into their functionality, but the absence of lncRNA annotations in non-model organisms has precluded comparative analyses. Here we present a large-scale evolutionary study of lncRNA repertoires and expression patterns, in 11 tetrapod species. We identify approximately 11,000 primate-specific lncRNAs and 2,500 highly conserved lncRNAs, including approximately 400 genes that are likely to have originated more than 300 million years ago. We find that lncRNAs, in particular ancient ones, are in general actively regulated and may function predominantly in embryonic development. Most lncRNAs evolve rapidly in terms of sequence and expression levels, but tissue specificities are often conserved. We compared expression patterns of homologous lncRNA and protein-coding families across tetrapods to reconstruct an evolutionarily conserved co-expression network. This network suggests potential functions for lncRNAs in fundamental processes such as spermatogenesis and synaptic transmission, but also in more specific mechanisms such as placenta development through microRNA production.},
author = {Necsulea, Anamaria and Soumillon, Magali and Warnefors, Maria and Liechti, Ang{\'{e}}lica and Daish, Tasman and Zeller, Ulrich and Baker, Julie C and Gr{\"{u}}tzner, Frank and Kaessmann, Henrik},
doi = {10.1038/nature12943},
file = {:Users/uperron/Library/Application Support/Mendeley Desktop/Downloaded/Necsulea et al. - 2014 - The evolution of lncRNA and expression patterns in tetrapods.pdf:pdf},
issn = {1476-4687},
journal = {Nature},
keywords = {Animals,Anura,Anura: genetics,Chickens,Chickens: genetics,Conserved Sequence,Conserved Sequence: genetics,Developmental,Developmental: genetic,Evolution,Gene Expression Regulation,Genomics,Humans,Long Noncoding,Long Noncoding: genetics,Mice,MicroRNAs,MicroRNAs: genetics,Molecular,Multigene Family,Primates,Primates: genetics,Proteins,Proteins: genetics,RNA,RNA Precursors,RNA Precursors: genetics,Transcriptome},
month = {jan},
number = {7485},
pages = {635--40},
pmid = {24463510},
title = {{The evolution of lncRNA and expression patterns in tetrapods.}},
url = {http://www.ncbi.nlm.nih.gov/pubmed/24463510},
volume = {505},
year = {2014}
}
@article{Golden2013,
abstract = {Phylogenetic analysis is sometimes regarded as being an intimidating, complex process that requires expertise and years of experience. In fact, it is a fairly straightforward process that can be learned quickly and applied effectively. This Protocol describes the several steps required to produce a phylogenetic tree from molecular data for novices. In the example illustrated here, the program MEGA is used to implement all those steps, thereby eliminating the need to learn several programs, and to deal with multiple file formats from one step to another (Tamura K, Peterson D, Peterson N, Stecher G, Nei M, Kumar S. 2011. MEGA5: molecular evolutionary genetics analysis using maximum likelihood, evolutionary distance, and maximum parsimony methods. Mol Biol Evol. 28:2731-2739). The first step, identification of a set of homologous sequences and downloading those sequences, is implemented by MEGA's own browser built on top of the Google Chrome toolkit. For the second step, alignment of those sequences, MEGA offers two different algorithms: ClustalW and MUSCLE. For the third step, construction of a phylogenetic tree from the aligned sequences, MEGA offers many different methods. Here we illustrate the maximum likelihood method, beginning with MEGA's Models feature, which permits selecting the most suitable substitution model. Finally, MEGA provides a powerful and flexible interface for the final step, actually drawing the tree for publication. Here a step-by-step protocol is presented in sufficient detail to allow a novice to start with a sequence of interest and to build a publication-quality tree illustrating the evolution of an appropriate set of homologs of that sequence. MEGA is available for use on PCs and Macs from www.megasoftware.net.},
author = {Golden, Michael and Garcia-Portugues, Eduardo and S{\o}rensen, Michael and Mardia, Kanti V. and Hamelryck, Thomas and Hein, Jotun},
doi = {https://doi.org/10.1093/molbev/msx137},
file = {:Users/uperron/Desktop/PhD{\_}prj/Literature/msx137.pdf:pdf},
isbn = {0737-4038},
issn = {07374038},
journal = {Mol. Biol. Evol.},
keywords = {directional statistics,evolution,probabilistic model,protein structure},
title = {{A generative angular model of protein structure evolution}},
year = {2017}
}
@article{Yang2014,
abstract = {Increasing evidence has indicated that long non-coding RNAs (lncRNAs) are implicated in and associated with many complex human diseases. Despite of the accumulation of lncRNA-disease associations, only a few studies had studied the roles of these associations in pathogenesis. In this paper, we investigated lncRNA-disease associations from a network view to understand the contribution of these lncRNAs to complex diseases. Specifically, we studied both the properties of the diseases in which the lncRNAs were implicated, and that of the lncRNAs associated with complex diseases. Regarding the fact that protein coding genes and lncRNAs are involved in human diseases, we constructed a coding-non-coding gene-disease bipartite network based on known associations between diseases and disease-causing genes. We then applied a propagation algorithm to uncover the hidden lncRNA-disease associations in this network. The algorithm was evaluated by leave-one-out cross validation on 103 diseases in which at least two genes were known to be involved, and achieved an AUC of 0.7881. Our algorithm successfully predicted 768 potential lncRNA-disease associations between 66 lncRNAs and 193 diseases. Furthermore, our results for Alzheimer's disease, pancreatic cancer, and gastric cancer were verified by other independent studies.},
author = {Yang, Xiaofei and Gao, Lin and Guo, Xingli and Shi, Xinghua and Wu, Hao and Song, Fei and Wang, Bingbo},
doi = {10.1371/journal.pone.0087797},
file = {:Users/uperron/Library/Application Support/Mendeley Desktop/Downloaded/Yang et al. - 2014 - A network based method for analysis of lncRNA-disease associations and prediction of lncRNAs implicated in diseases.pdf:pdf},
issn = {1932-6203},
journal = {PLoS One},
keywords = {Algorithms,Alzheimer Disease,Alzheimer Disease: genetics,Alzheimer Disease: metabolism,Gene Regulatory Networks,Humans,Long Noncoding,Long Noncoding: genetics,Long Noncoding: metabolism,Neoplasm,Neoplasm: genetics,Neoplasm: metabolism,Pancreatic Neoplasms,Pancreatic Neoplasms: genetics,Pancreatic Neoplasms: metabolism,RNA,Sequence Analysis,Stomach Neoplasms,Stomach Neoplasms: genetics,Stomach Neoplasms: metabolism},
month = {jan},
number = {1},
pages = {e87797},
pmid = {24498199},
title = {{A network based method for analysis of lncRNA-disease associations and prediction of lncRNAs implicated in diseases.}},
url = {http://www.pubmedcentral.nih.gov/articlerender.fcgi?artid=3909255{\&}tool=pmcentrez{\&}rendertype=abstract},
volume = {9},
year = {2014}
}
@article{Kolde2012,
abstract = {MOTIVATION: The continued progress in developing technological platforms, availability of many published experimental datasets, as well as different statistical methods to analyze those data have allowed approaching the same research question using various methods simultaneously. To get the best out of all these alternatives, we need to integrate their results in an unbiased manner. Prioritized gene lists are a common result presentation method in genomic data analysis applications. Thus, the rank aggregation methods can become a useful and general solution for the integration task.

RESULTS: Standard rank aggregation methods are often ill-suited for biological settings where the gene lists are inherently noisy. As a remedy, we propose a novel robust rank aggregation (RRA) method. Our method detects genes that are ranked consistently better than expected under null hypothesis of uncorrelated inputs and assigns a significance score for each gene. The underlying probabilistic model makes the algorithm parameter free and robust to outliers, noise and errors. Significance scores also provide a rigorous way to keep only the statistically relevant genes in the final list. These properties make our approach robust and compelling for many settings.

AVAILABILITY: All the methods are implemented as a GNU R package RobustRankAggreg, freely available at the Comprehensive R Archive Network http://cran.r-project.org/.},
author = {Kolde, Raivo and Laur, Sven and Adler, Priit and Vilo, Jaak},
doi = {10.1093/bioinformatics/btr709},
file = {:Users/uperron/Library/Application Support/Mendeley Desktop/Downloaded/Kolde et al. - 2012 - Robust rank aggregation for gene list integration and meta-analysis.pdf:pdf},
issn = {1367-4811},
journal = {Bioinformatics},
keywords = {Algorithms,Animals,Computational Biology,Computational Biology: methods,Gene Expression Profiling,Gene Knockout Techniques,Genomics,Humans,Meta-Analysis as Topic,Mice,Stem Cells,Stem Cells: metabolism,Yeasts,Yeasts: genetics},
month = {feb},
number = {4},
pages = {573--80},
pmid = {22247279},
title = {{Robust rank aggregation for gene list integration and meta-analysis.}},
url = {http://www.pubmedcentral.nih.gov/articlerender.fcgi?artid=3278763{\&}tool=pmcentrez{\&}rendertype=abstract},
volume = {28},
year = {2012}
}
@article{Whelan2001,
abstract = {Phylogenetic inference from amino acid sequence data uses mainly empirical models of amino acid replacement and is therefore dependent on those models. Two of the more widely used models, the Dayhoff and JTT models, are estimated using similar methods that can utilize large numbers of sequences from many unrelated protein families but are somewhat unsatisfactory because they rely on assumptions that may lead to systematic error and discard a large amount of the information within the sequences. The alternative method of maximum-likelihood estimation may utilize the information in the sequence data more efficiently and suffers from no systematic error, but it has previously been applicable to relatively few sequences related by a single phylogenetic tree. Here, we combine the best attributes of these two methods using an approximate maximum-likelihood method. We implemented this approach to estimate a new model of amino acid replacement from a database of globular protein sequences comprising 3,905 amino acid sequences split into 182 protein families. While the new model has an overall structure similar to those of other commonly used models, there are significant differences. The new model outperforms the Dayhoff and JTT models with respect to maximum-likelihood values for a large majority of the protein families in our database. This suggests that it provides a better overall fit to the evolutionary process in globular proteins and may lead to more accurate phylogenetic tree estimates. Potentially, this matrix, and the methods used to generate it, may also be useful in other areas of research, such as biological sequence database searching, sequence alignment, and protein structure prediction, for which an accurate description of amino acid replacement is required.},
archivePrefix = {arXiv},
arxivId = {arXiv:1011.1669v3},
author = {Whelan, S and Goldman, N},
doi = {10.1093/oxfordjournals.molbev.a003851},
eprint = {arXiv:1011.1669v3},
file = {:Users/uperron/Desktop/PhD{\_}prj/Literature/i0737-4038-018-05-0691.pdf:pdf},
isbn = {0737-4038 (Print)$\backslash$r0737-4038 (Linking)},
issn = {0737-4038},
journal = {Mol. Biol. Evol.},
keywords = {address for correspondence and,amino acid replacement,cambridge cb2 3ej,depart-,general reversible model,maximum likelihood,ment of zoology,protein evolution,reprints,simon whelan,unit-,university of cambridge},
number = {5},
pages = {691--699},
pmid = {11319253},
title = {{A general empirical model of protein evolution derived from multiple protein families using a maximum-likelihood approach.}},
url = {http://www.ncbi.nlm.nih.gov/pubmed/11319253},
volume = {18},
year = {2001}
}
@article{C4MB00511B,
abstract = {Accumulated evidence has shown that long non-coding RNAs (lncRNA) act as a widespread layer in gene regulatory networks and are involved in a wide range of biological processes. The dysregulation of lncRNA has been implicated in various complex human diseases. Although several computational methods have been developed to predict disease-related lncRNA{\{},{\}} this still remains a considerable challenging task. In this study{\{},{\}} we tried to construct an lncRNA-lncRNA crosstalk network by examining the significant co-occurrence of shared miRNA response elements on lncRNA transcripts from the competing endogenous RNAs viewpoint. As expected{\{},{\}} functional analysis showed that lncRNA sharing significantly enriched interacting miRNAs tend to be involved in similar diseases and have more functionally related flanking gene sets. We further proposed a novel rank-based method{\{},{\}} RWRHLD{\{},{\}} to prioritize candidate lncRNA-disease associations by integrating three networks (miRNA-associated lncRNA-lncRNA crosstalk network{\{},{\}} disease-disease similarity network and known lncRNA-disease association network) into a heterogeneous network and implementing a random walk with restart on this heterogeneous network. We used leave-one-out cross-validation to test the performance of this rank-based method in this study based on known experimentally verified lncRNA-disease associations and obtained a reliable AUC value of 0.871{\{},{\}} which is much higher than RWR merely based on an lncRNA network{\{},{\}} hypergeometric test and random situation. Furthermore{\{},{\}} several novel lncRNA-disease associations predicted in case studies of ovarian cancer and prostate cancer have been confirmed in new studies by literature surveys.},
author = {Zhou, Meng and Wang, Xiaojun and Li, Jiawei and Hao, Dapeng and Wang, Zhenzhen and Shi, Hongbo and Han, Lu and Zhou, Hui and Sun, Jie},
doi = {10.1039/C4MB00511B},
journal = {Mol. BioSyst.},
number = {3},
pages = {760--769},
publisher = {The Royal Society of Chemistry},
title = {{Prioritizing candidate disease-related long non-coding RNAs by walking on the heterogeneous lncRNA and disease network}},
url = {http://dx.doi.org/10.1039/C4MB00511B},
volume = {11},
year = {2015}
}
@article{Holder2003,
abstract = {The construction of evolutionary trees is now a standard part of exploratory sequence analysis. Bayesian methods for estimating trees have recently been proposed as a faster method of incorporating the power of complex statistical models into the process. Researchers who rely on comparative analyses need to understand the theoretical and practical motivations that underlie these new techniques, and how they differ from previous methods. The ability of the new approaches to address previously intractable questions is making phylogenetic analysis an essential tool in an increasing number of areas of genetic research.},
author = {Holder, Mark and Lewis, Paul O},
doi = {10.1038/nrg1044},
file = {:Users/uperron/Library/Application Support/Mendeley Desktop/Downloaded/Holder, Lewis - 2003 - Phylogeny estimation traditional and Bayesian approaches.pdf:pdf;:Users/uperron/Desktop/PhD{\_}prj/Literature/holder2003.pdf:pdf},
isbn = {1471-0056},
issn = {14710056},
journal = {Nat. Rev. Genet.},
number = {4},
pages = {275--284},
pmid = {12671658},
title = {{Phylogeny estimation: traditional and Bayesian approaches}},
volume = {4},
year = {2003}
}
@article{Mattick2001,
abstract = {Eukaryotic phenotypic diversity arises from multitasking of a core proteome of limited size. Multitasking is routine in computers, as well as in other sophisticated information systems, and requires multiple inputs and outputs to control and integrate network activity. Higher eukaryotes have a mosaic gene structure with a dual output, mRNA (protein-coding) sequences and introns, which are released from the pre-mRNA by posttranscriptional processing. Introns have been enormously successful as a class of sequences and comprise up to 95{\%} of the primary transcripts of protein-coding genes in mammals. In addition, many other transcripts (perhaps more than half) do not encode proteins at all, but appear both to be developmentally regulated and to have genetic function. We suggest that these RNAs (eRNAs) have evolved to function as endogenous network control molecules which enable direct gene-gene communication and multitasking of eukaryotic genomes. Analysis of a range of complex genetic phenomena in which RNA is involved or implicated, including co-suppression, transgene silencing, RNA interference, imprinting, methylation, and transvection, suggests that a higher-order regulatory system based on RNA signals operates in the higher eukaryotes and involves chromatin remodeling as well as other RNA-DNA, RNA-RNA, and RNA-protein interactions. The evolution of densely connected gene networks would be expected to result in a relatively stable core proteome due to the multiple reuse of components, implying that cellular differentiation and phenotypic variation in the higher eukaryotes results primarily from variation in the control architecture. Thus, network integration and multitasking using trans-acting RNA molecules produced in parallel with protein-coding sequences may underpin both the evolution of developmentally sophisticated multicellular organisms and the rapid expansion of phenotypic complexity into uncontested environments such as those initiated in the Cambrian radiation and those seen after major extinction events.},
author = {Mattick, J S and Gagen, M J},
doi = {10.1093/oxfordjournals.molbev.a003951},
file = {:Users/uperron/Library/Application Support/Mendeley Desktop/Downloaded/Mattick, Gagen - 2001 - The evolution of controlled multitasked gene networks the role of introns and other noncoding RNAs in the develo.pdf:pdf},
isbn = {0737-4038},
issn = {0737-4038},
journal = {Mol. Biol. Evol.},
keywords = {address for correspondence and,brisbane qld,complexity,evolution,genetic programming,insti-,introns,john s,mattick,noncoding rna,reprints,rnai,tute for molecular bioscience,university of queensland},
number = {9},
pages = {1611--1630},
pmid = {11504843},
title = {{The evolution of controlled multitasked gene networks: the role of introns and other noncoding RNAs in the development of complex organisms.}},
volume = {18},
year = {2001}
}
@article{Xiao2015,
abstract = {Long noncoding RNAs (lncRNAs) have been shown to play key roles in various biological processes. However, functions of most lncRNAs are poorly characterized. Here, we represent a framework to predict functions of lncRNAs through construction of a regulatory network between lncRNAs and protein-coding genes. Using RNA-seq data, the transcript profiles of lncRNAs and protein-coding genes are constructed. Using the Bayesian network method, a regulatory network, which implies dependency relations between lncRNAs and protein-coding genes, was built. In combining protein interaction network, highly connected coding genes linked by a given lncRNA were subsequently used to predict functions of the lncRNA through functional enrichment. Application of our method to prostate RNA-seq data showed that 762 lncRNAs in the constructed regulatory network were assigned functions. We found that lncRNAs are involved in diverse biological processes, such as tissue development or embryo development (e.g., nervous system development and mesoderm development). By comparison with functions inferred using the neighboring gene-based method and functions determined using lncRNA knockdown experiments, our method can provide comparable predicted functions of lncRNAs. Overall, our method can be applied to emerging RNA-seq data, which will help researchers identify complex relations between lncRNAs and coding genes and reveal important functions of lncRNAs.},
author = {Xiao, Yun and Lv, Yanling and Zhao, Hongying and Gong, Yonghui and Hu, Jing and Li, Feng and Xu, Jinyuan and Bai, Jing and Yu, Fulong and Li, Xia},
doi = {10.1155/2015/839590},
file = {:Users/uperron/Library/Application Support/Mendeley Desktop/Downloaded/Xiao et al. - 2015 - Predicting the Functions of Long Noncoding RNAs Using RNA-Seq Based on Bayesian Network(2).pdf:pdf},
isbn = {2314-6141 (Electronic)},
issn = {2314-6141},
journal = {Biomed Res. Int.},
pages = {839590},
pmid = {25815337},
title = {{Predicting the Functions of Long Noncoding RNAs Using RNA-Seq Based on Bayesian Network.}},
url = {http://www.pubmedcentral.nih.gov/articlerender.fcgi?artid=4359839{\&}tool=pmcentrez{\&}rendertype=abstract},
volume = {2015},
year = {2015}
}
@article{Rudnicki2014,
abstract = {That amino acid properties are responsible for the way protein molecules evolve is natural and is also reasonably well supported both by the structure of the genetic code and, to a large extent, by the experimental measures of the amino acid similarity. Nevertheless, there remains a significant gap between observed similarity matrices and their reconstructions from amino acid properties. Therefore, we introduce a simple theoretical model of amino acid similarity matrices, which allows splitting the matrix into two parts - one that depends only on mutabilities of amino acids and another that depends on pairwise similarities between them. Then the new synthetic amino acid properties are derived from the pairwise similarities and used to reconstruct similarity matrices covering a wide range of information entropies. Our model allows us to explain up to 94{\%} of the variability in the BLOSUM family of the amino acids similarity matrices in terms of amino acid properties. The new properties derived from amino acid similarity matrices correlate highly with properties known to be important for molecular evolution such as hydrophobicity, size, shape and charge of amino acids. This result closes the gap in our understanding of the influence of amino acids on evolution at the molecular level. The methods were applied to the single family of similarity matrices used often in general sequence homology searches, but it is general and can be used also for more specific matrices. The new synthetic properties can be used in analyzes of protein sequences in various biological applications.},
author = {Rudnicki, Witold R. and Mroczek, Teresa and Cudek, Pawe{\l}},
doi = {10.1371/journal.pone.0098983},
file = {:Users/uperron/Desktop/PhD{\_}prj/Literature/10.1371{\%}2Fjournal.pone.0098983.PDF:PDF},
isbn = {10.1371/journal.pone.0098983},
issn = {19326203},
journal = {PLoS One},
number = {6},
pmid = {24967708},
title = {{Amino acid properties conserved in molecular evolution}},
volume = {9},
year = {2014}
}
@article{Wang2010,
author = {Wang, Xiangting and Arai, Shigeki and Song, Xiaoyuan and Reichart, Donna and Du, Kun and Tempst, Paul and Rosenfeld, Michael G and Glass, Christopher K},
doi = {10.1038/nature06992.Induced},
file = {:Users/uperron/Library/Application Support/Mendeley Desktop/Downloaded/Wang et al. - 2010 - Induced ncRNAs Allosterically Modify RNA Binding Proteins in cis to Inhibit Transcription.pdf:pdf},
number = {7200},
pages = {126--130},
title = {{Induced ncRNAs Allosterically Modify RNA Binding Proteins in cis to Inhibit Transcription}},
volume = {454},
year = {2010}
}
@article{Canutescu2003,
abstract = {Fast and accurate side-chain conformation prediction is important for homology modeling, ab initio protein structure prediction, and protein design applications. Many methods have been presented, although only a few computer programs are publicly available. The SCWRL program is one such method and is widely used because of its speed, accuracy, and ease of use. A new algorithm for SCWRL is presented that uses results from graph theory to solve the combinatorial problem encountered in the side-chain prediction problem. In this method, side chains are represented as vertices in an undirected graph. Any two residues that have rotamers with nonzero interaction energies are considered to have an edge in the graph. The resulting graph can be partitioned into connected subgraphs with no edges between them. These subgraphs can in turn be broken into biconnected components, which are graphs that cannot be disconnected by removal of a single vertex. The combinatorial problem is reduced to finding the minimum energy of these small biconnected components and combining the results to identify the global minimum energy conformation. This algorithm is able to complete predictions on a set of 180 proteins with 34342 side chains in {\textless}7 min of computer time. The total chi(1) and chi(1 + 2) dihedral angle accuracies are 82.6{\%} and 73.7{\%} using a simple energy function based on the backbone-dependent rotamer library and a linear repulsive steric energy. The new algorithm will allow for use of SCWRL in more demanding applications such as sequence design and ab initio structure prediction, as well addition of a more complex energy function and conformational flexibility, leading to increased accuracy.},
author = {Canutescu, Adrian a and Shelenkov, Andrew a and Dunbrack, Roland L},
doi = {10.1110/ps.03154503.Sander},
file = {:Users/uperron/Desktop/PhD{\_}prj/Literature/Canutescu{\_}et{\_}al-2003-Protein{\_}Science.pdf:pdf},
isbn = {1469-896X},
issn = {0961-8368},
journal = {Protein Sci.},
keywords = {an important,component of any modeling,difficult challenge,homology modeling,homology modeling or ab,initio methods remains a,method is the prediction,of,protein structure prediction by,rotamer library,scwrl,side-chain prediction,structure prediction},
number = {9},
pages = {2001--2014},
pmid = {12930999},
title = {{A graph-theory algorithm for rapid protein side-chain prediction.}},
volume = {12},
year = {2003}
}
@Article{Arenas2017,
   Author="Arenas, M.  and Weber, C. C.  and Liberles, D. A.  and Bastolla, U. ",
   Title="{{P}rot{A}{S}{R}: an evolutionary framework for ancestral protein reconstruction with selection on folding stability}",
   Journal="Syst. Biol.",
   Year="2017",
   Volume="66",
   Number="6",
   Pages="1054--1064",
   Month="Nov"
}
@article{Merkin2012,
abstract = {Most mammalian genes produce multiple distinct messenger RNAs through alternative splicing, but the extent of splicing conservation is not clear. To assess tissue-specific transcriptome variation across mammals, we sequenced complementary DNA from nine tissues from four mammals and one bird in biological triplicate, at unprecedented depth. We find that while tissue-specific gene expression programs are largely conserved, alternative splicing is well conserved in only a subset of tissues and is frequently lineage-specific. Thousands of previously unknown, lineage-specific, and conserved alternative exons were identified; widely conserved alternative exons had signatures of binding by MBNL, PTB, RBFOX, STAR, and TIA family splicing factors, implicating them as ancestral mammalian splicing regulators. Our data also indicate that alternative splicing often alters protein phosphorylatability, delimiting the scope of kinase signaling.},
author = {Merkin, Jason and Russell, Caitlin and Chen, Ping and Burge, Christopher B},
doi = {10.1126/science.1228186},
file = {:Users/uperron/Library/Application Support/Mendeley Desktop/Downloaded/Merkin et al. - 2012 - Evolutionary dynamics of gene and isoform regulation in Mammalian tissues.pdf:pdf},
isbn = {1095-9203 (Electronic)$\backslash$r0036-8075 (Linking)},
issn = {1095-9203},
journal = {Sci. (New York, NY)},
number = {2012},
pages = {1593--1599},
pmid = {23258891},
title = {{Evolutionary dynamics of gene and isoform regulation in Mammalian tissues.}},
url = {http://eutils.ncbi.nlm.nih.gov/entrez/eutils/elink.fcgi?dbfrom=pubmed{\&}id=23258891{\&}retmode=ref{\&}cmd=prlinks{\%}5Cnpapers3://publication/doi/10.1126/science.1228186},
volume = {338},
year = {2012}
}
@article{Kibbe2015a,
abstract = {The current version of the Human Disease Ontology (DO) (http://www.disease-ontology.org) database expands the utility of the ontology for the examination and comparison of genetic variation, phenotype, protein, drug and epitope data through the lens of human disease. DO is a biomedical resource of standardized common and rare disease concepts with stable identifiers organized by disease etiology. The content of DO has had 192 revisions since 2012, including the addition of 760 terms. Thirty-two percent of all terms now include definitions. DO has expanded the number and diversity of research communities and community members by 50+ during the past two years. These community members actively submit term requests, coordinate biomedical resource disease representation and provide expert curation guidance. Since the DO 2012 NAR paper, there have been hundreds of term requests and a steady increase in the number of DO listserv members, twitter followers and DO website usage. DO is moving to a multi-editor model utilizing Prot{\'{e}}g{\'{e}} to curate DO in web ontology language. This will enable closer collaboration with the Human Phenotype Ontology, EBI's Ontology Working Group, Mouse Genome Informatics and the Monarch Initiative among others, and enhance DO's current asserted view and multiple inferred views through reasoning. },
author = {Kibbe, Warren a. and Arze, Cesar and Felix, Victor and Mitraka, Elvira and Bolton, Evan and Fu, Gang and Mungall, Christopher J. and Binder, Janos X. and Malone, James and Vasant, Drashtti and Parkinson, Helen and Schriml, Lynn M.},
doi = {10.1093/nar/gku1011},
file = {:Users/uperron/Library/Application Support/Mendeley Desktop/Downloaded/Kibbe et al. - 2015 - Disease Ontology 2015 update An expanded and updated database of Human diseases for linking biomedical knowledg(2).pdf:pdf},
isbn = {13624962 (Electronic)},
issn = {13624962},
journal = {Nucleic Acids Res.},
number = {October 2014},
pages = {D1071--D1078},
pmid = {25348409},
title = {{Disease Ontology 2015 update: An expanded and updated database of Human diseases for linking biomedical knowledge through disease data}},
volume = {43},
year = {2015}
}
@article{Lee2004,
abstract = {We present a large-scale analysis of mRNA coexpression based on 60 large human data sets containing a total of 3924 microarrays. We sought pairs of genes that were reliably coexpressed (based on the correlation of their expression profiles) in multiple data sets, establishing a high-confidence network of 8805 genes connected by 220,649 "coexpression links" that are observed in at least three data sets. Confirmed positive correlations between genes were much more common than confirmed negative correlations. We show that confirmation of coexpression in multiple data sets is correlated with functional relatedness, and show how cluster analysis of the network can reveal functionally coherent groups of genes. Our findings demonstrate how the large body of accumulated microarray data can be exploited to increase the reliability of inferences about gene function.},
author = {Lee, Homin K and Hsu, Amy K and Sajdak, Jon and Qin, Jie and Pavlidis, Paul},
doi = {10.1101/gr.1910904},
isbn = {2128515149},
issn = {1088-9051},
journal = {Genome Res.},
keywords = {Cluster Analysis,Gene Expression Profiling,Gene Expression Profiling: statistics {\&} numerical,Gene Expression Regulation,Gene Expression Regulation: genetics,Genes,Genes: genetics,Genetic Linkage,Genetic Linkage: genetics,Humans,Oligonucleotide Array Sequence Analysis,Oligonucleotide Array Sequence Analysis: statistic},
number = {6},
pages = {1085--94},
pmid = {15173114},
title = {{Coexpression analysis of human genes across many microarray data sets.}},
url = {http://genome.cshlp.org/content/14/6/1085.short},
volume = {14},
year = {2004}
}
@article{Piro2011,
abstract = {Gene coexpression relationships that are phylogenetically conserved between human and mouse have been shown to provide important clues about gene function that can be efficiently used to identify promising candidate genes for human hereditary disorders. In the past, such approaches have considered mostly generic gene expression profiles that cover multiple tissues and organs. The individual genes of multicellular organisms, however, can participate in different transcriptional programs, operating at scales as different as single-cell types, tissues, organs, body regions or the entire organism. Therefore, systematic analysis of tissue-specific coexpression could be, in principle, a very powerful strategy to dissect those functional relationships among genes that emerge only in particular tissues or organs. In this report, we show that, in fact, conserved coexpression as determined from tissue-specific and condition-specific data sets can predict many functional relationships that are not detected by analyzing heterogeneous microarray data sets. More importantly, we find that, when combined with disease networks, the simultaneous use of both generic (multi-tissue) and tissue-specific conserved coexpression allows a more efficient prediction of human disease genes than the use of generic conserved coexpression alone. Using this strategy, we were able to identify high-probability candidates for 238 orphan disease loci. We provide proof of concept that this combined use of generic and tissue-specific conserved coexpression can be very useful to prioritize the mutational candidates obtained from deep-sequencing projects, even in the case of genetic disorders as heterogeneous as XLMR.},
author = {Piro, Rosario Michael and Ala, Ugo and Molineris, Ivan and Grassi, Elena and Bracco, Chiara and Perego, Gian Paolo and Provero, Paolo and {Di Cunto}, Ferdinando},
doi = {10.1038/ejhg.2011.96},
file = {:Users/uperron/Library/Application Support/Mendeley Desktop/Downloaded/Piro et al. - 2011 - An atlas of tissue-specific conserved coexpression for functional annotation and disease gene prediction.pdf:pdf},
issn = {1476-5438},
journal = {Eur. J. Hum. Genet.},
keywords = {Animals,Chromosomes, Human, X,Disease,Disease: genetics,Exome,Gene Expression Profiling,Gene Expression Regulation,Gene Regulatory Networks,Genome-Wide Association Study,High-Throughput Nucleotide Sequencing,Humans,Mental Retardation, X-Linked,Mental Retardation, X-Linked: genetics,Mice,Organ Specificity,Organ Specificity: genetics,Phenotype},
month = {nov},
number = {11},
pages = {1173--80},
pmid = {21654723},
publisher = {Nature Publishing Group},
title = {{An atlas of tissue-specific conserved coexpression for functional annotation and disease gene prediction.}},
url = {http://www.pubmedcentral.nih.gov/articlerender.fcgi?artid=3198151{\&}tool=pmcentrez{\&}rendertype=abstract},
volume = {19},
year = {2011}
}
@article{Golden2016,
abstract = {Recently described stochastic models of protein evolution have demonstrated that the inclusion of structural information in addition to amino acid sequences leads to a more reliable estimation of evolutionary parameters. We present a generative, evolutionary model of protein structure and sequence that is valid on a local length scale. The model concerns the local dependencies between sequence and structure evolution in a pair of homologous proteins. The evolutionary trajectory between the two structures in the protein pair is treated as a random walk in dihedral angle space, which is modelled using a novel angular diffusion process on the two-dimensional torus. Coupling sequence and structure evolution in our model allows for modelling both "smooth" conformational changes and "catastrophic" conformational jumps, conditioned on the amino acid changes. The model has interpretable parameters and is comparatively more realistic than previous stochastic models, providing new insights into the relationship between sequence and structure evolution. For example, using the trained model we were able to identify an apparent sequence-structure evolutionary motif present in a large number of homologous protein pairs. The generative nature of our model enables us to evaluate its validity and its ability to simulate aspects of protein evolution conditioned on an amino acid sequence, a related amino acid sequence, a related structure or any combination thereof.},
archivePrefix = {arXiv},
arxivId = {1612.09474},
author = {Golden, Michael and Garc{\'{i}}a-Portugu{\'{e}}s, Eduardo and S{\o}rensen, Michael and Mardia, Kanti V. and Hamelryck, Thomas and Hein, Jotun},
eprint = {1612.09474},
file = {:Users/uperron/Desktop/PhD{\_}prj/Literature/1612.09474.pdf:pdf},
keywords = {directional statistics,evolution,probabilistic model,protein structure},
pages = {1--28},
title = {{A generative angular model of protein structure evolution}},
url = {http://arxiv.org/abs/1612.09474},
year = {2016}
}
@article{Zhang2004,
author = {Zhang, Wen and Morris, Quaid D and Chang, Richard and Shai, Ofer and Malina, A and Mitsakakis, Nicholas and Mohammad, Naveed and Mark, D and Zirngibl, Ralph and Somogyi, Eszter and Laurin, Nancy and Sat, Eric and Grigull, J{\"{o}}rg and Pan, Qun and Peng, Wen-tao and Greenblatt, Jack and Fehlings, Michael and Kooy, Derek Van Der and Aubin, Jane and Bruneau, Benoit G and Rossant, Janet and Blencowe, Benjamin J and Frey, Brendan J and Hughes, Timothy R},
file = {:Users/uperron/Library/Application Support/Mendeley Desktop/Downloaded/Zhang et al. - 2004 - The functional landscape of mouse gene expression.pdf:pdf},
pages = {1--22},
title = {{The functional landscape of mouse gene expression}},
year = {2004}
}
@article{Thorne1996,
abstract = {An evolutionary model that combines protein secondary structure and amino acid replacement is introduced. It allows likelihood analysis of aligned protein sequences and does not require the underlying secondary (or tertiary) structures of these sequences to be known. One component of the model describes the organization of secondary structure along a protein sequence and another specifies the evolutionary process for each category of secondary structure. A database of proteins with known secondary structures is used to estimate model parameters representing these two components. Phylogeny, the third component of the model, can be estimated from the data set of interest. As an example, we employ our model to analyze a set of sucrose synthase sequences. For the evolution of sucrose synthase, a parametric bootstrap approach indicates that our model is statistically preferable to one that ignores secondary structure.},
annote = {For justification of counting differences among all possible combination of leaves see section "Bias and Variance of Replacement Rate Estimators"},
author = {Thorne, J. L. and Goldman, N. and Jones, D. T.},
doi = {10.1093/oxfordjournals.molbev.a025627},
file = {:Users/uperron/Desktop/PhD{\_}prj/Literature/tgj{\_}1996{\_}mbe.pdf:pdf},
isbn = {0737-4038 (Print)$\backslash$r0737-4038 (Linking)},
issn = {0737-4038},
journal = {Mol. Biol. Evol.},
keywords = {hidden markov model,maximum,phylogeny,protein structure,ular evolution},
number = {5},
pages = {666--673},
pmid = {8676741},
title = {{Combining protein evolution and secondary structure}},
url = {https://academic.oup.com/mbe/article-lookup/doi/10.1093/oxfordjournals.molbev.a025627},
volume = {13},
year = {1996}
}
@article{Strait1996,
abstract = {A comprehensive data base is analyzed to determine the Shannon information content of a protein sequence. This information entropy is estimated by three methods: a k-tuplet analysis, a generalized Zipf analysis, and a "Chou-Fasman gambler." The k-tuplet analysis is a "letter" analysis, based on conditional sequence probabilities. The generalized Zipf analysis demonstrates the statistical linguistic qualities of protein sequences and uses the "word" frequency to determine the Shannon entropy. The Zipf analysis and k-tuplet analysis give Shannon entropies of approximately 2.5 bits/amino acid. This entropy is much smaller than the value of 4.18 bits/amino acid obtained from the nonuniform composition of amino acids in proteins. The "Chou-Fasman" gambler is an algorithm based on the Chou-Fasman rules for protein structure. It uses both sequence and secondary structure information to guess at the number of possible amino acids that could appropriately substitute into a sequence. As in the case for the English language, the gambler algorithm gives significantly lower entropies than the k-tuplet analysis. Using these entropies, the number of most probable protein sequences can be calculated. The number of most probable protein sequences is much less than the number of possible sequences but is still much larger than the number of sequences thought to have existed throughout evolution. Implications of these results for mutagenesis experiments are discussed.},
archivePrefix = {arXiv},
arxivId = {chao-dyn/9411012},
author = {Strait, B J and Dewey, T G},
doi = {10.1016/S0006-3495(96)79210-X},
eprint = {9411012},
file = {:Users/uperron/Desktop/PhD{\_}prj/Literature/1-s2.0-S000634959679210X-main.pdf:pdf},
isbn = {0006-3495 (Print) 0006-3495 (Linking)},
issn = {00063495},
journal = {Biophys. J.},
keywords = {entropy,feature selection},
number = {1},
pages = {148--155},
pmid = {8804598},
primaryClass = {chao-dyn},
publisher = {Elsevier},
title = {{The Shannon information entropy of protein sequences.}},
url = {http://dx.doi.org/10.1016/S0006-3495(96)79210-X},
volume = {71},
year = {1996}
}
@article{Feng2006,
abstract = {The identification of ultraconserved noncoding sequences in vertebrates has been associated with developmental regulators and DNA-binding proteins. One of the first of these was identified in the intergenic region between the Dlx-5 and Dlx-6 genes, members of the Dlx/dll homeodomain-containing protein family. In previous experiments, we showed that Sonic hedgehog treatment of forebrain neural explants results in the activation of Dlx-2 and the novel noncoding RNA (ncRNA), Evf-1. In this report, we show that the Dlx-5/6 ultraconserved region is transcribed to generate an alternatively spliced form of Evf-1, the ncRNA Evf-2. Evf-2 specifically cooperates with Dlx-2 to increase the transcriptional activity of the Dlx-5/6 enhancer in a target and homeodomain-specific manner. A stable complex containing the Evf-2 ncRNA and the Dlx-2 protein forms in vivo, suggesting that the Evf-2 ncRNA activates transcriptional activity by directly influencing Dlx-2 activity. These experiments identify a novel mechanism whereby transcription is controlled by the cooperative actions of an ncRNA and a homeodomain protein. The possibility that a subset of vertebrate ultraconserved regions may function at both the DNA and RNA level to control key developmental regulators may explain why ultraconserved sequences exhibit 90{\%} or more conservation even after 450 million years of vertebrate evolution.},
author = {Feng, Jianchi and Bi, Chunming and Clark, Brian S. and Mady, Rina and Shah, Palak and Kohtz, Jhumku D.},
doi = {10.1101/gad.1416106},
file = {:Users/uperron/Library/Application Support/Mendeley Desktop/Downloaded/Feng et al. - 2006 - The Evf-2 noncoding RNA is transcribed from the Dlx-56 ultraconserved region and functions as a Dlx-2 transcription.pdf:pdf},
isbn = {0890-9369 (Print)$\backslash$r0890-9369 (Linking)},
issn = {08909369},
journal = {Genes Dev.},
keywords = {Dlx gene regulation,Forebrain development,Homeodomain transcription factors,Noncoding RNA,Ultraconserved region},
number = {11},
pages = {1470--1484},
pmid = {16705037},
title = {{The Evf-2 noncoding RNA is transcribed from the Dlx-5/6 ultraconserved region and functions as a Dlx-2 transcriptional coactivator}},
volume = {20},
year = {2006}
}
@article{Choi2009,
archivePrefix = {arXiv},
arxivId = {NIHMS150003},
author = {Choi, Sang Chul and Stone, Eric A. and de Beer, Tjaart A P and And and Thorne, Jeffrey L.},
doi = {10.1016/j.gene.2008.07.020.},
eprint = {NIHMS150003},
file = {:Users/uperron/Desktop/PhD{\_}prj/Literature/nihms-123382.pdf:pdf},
isbn = {0000000000000},
issn = {1946-6242},
journal = {Gene},
keywords = {fitness,molecular evolution,population genetics,scaled selection coefficient},
number = {3},
pages = {45--52},
pmid = {20371490},
title = {{Estimates of natural selection due to protein tertiary structure inform the ancestry of biallelic loci}},
volume = {441},
year = {2009}
}
@article{Ronquist2010,
abstract = {Bayesian inference and Markov chain Monte Carlo techniques have enjoyed enormous popularity since they were introduced into phylogenetics about a decade ago. We provide an overview of the field, with emphasis on recent developments of importance to empirical systematists. In particular, we describe a number of recent advances in the stochastic modeling of evolution that address major deficiencies in current models in a computationally efficient way. These include models of process heterogeneity across sites and lineages, as well as alignment-free models and model averaging approaches. Many of these methods should find their way into standard analyses in the near future. We also summarize the influence of Bayesian methods on insect systematics, with particular focus on current practices and how they could be improved using existing and emerging techniques.},
author = {Ronquist, Fredrik and Deans, Andrew R.},
doi = {10.1146/annurev.ento.54.110807.090529},
file = {:Users/uperron/Desktop/PhD{\_}prj/Literature/ronquist2010.pdf:pdf},
isbn = {1545-4487 (Electronic)$\backslash$r0066-4170 (Linking)},
issn = {0066-4170},
journal = {Annu. Rev. Entomol.},
keywords = {averaging,bayes factor,markov chain monte carlo,model,model choice,molecular evolution},
number = {1},
pages = {189--206},
pmid = {19961329},
title = {{Bayesian Phylogenetics and Its Influence on Insect Systematics}},
url = {http://www.annualreviews.org/doi/abs/10.1146/annurev.ento.54.110807.090529},
volume = {55},
year = {2010}
}
@article{Ni2007,
abstract = {Many alternative splicing events create RNAs with premature stop codons, suggesting that alternative splicing coupled with nonsense-mediated decay (AS-NMD) may regulate gene expression post-transcriptionally. We tested this idea in mice by blocking NMD and measuring changes in isoform representation using splicing-sensitive microarrays. We found a striking class of highly conserved stop codon-containing exons whose inclusion renders the transcript sensitive to NMD. A genomic search for additional examples identified{\textgreater}50 such exons in genes with a variety of functions. These exons are unusually frequent in genes that encode splicing activators and are unexpectedly enriched in the so-called "ultraconserved" elements in the mammalian lineage. Further analysis show that NMD of mRNAs for splicing activators such as SR proteins is triggered by splicing activation events, whereas NMD of the mRNAs for negatively acting hnRNP proteins is triggered by splicing repression, a polarity consistent with widespread homeostatic control of splicing regulator gene expression. We suggest that the extreme genomic conservation surrounding these regulatory splicing events within splicing factor genes demonstrates the evolutionary importance of maintaining tightly tuned homeostasis of RNA-binding protein levels in the vertebrate cell.},
author = {Ni, Julie Z. and Grate, Leslie and Donohue, John Paul and Preston, Christine and Nobida, Naomi and O'Brien, Georgeann and Shiue, Lily and Clark, Tyson a. and Blume, John E. and Ares, Manuel},
doi = {10.1101/gad.1525507},
file = {:Users/uperron/Library/Application Support/Mendeley Desktop/Downloaded/Ni et al. - 2007 - Ultraconserved elements are associated with homeostatic control of splicing regulators by alternative splicing and no.pdf:pdf},
isbn = {0890-9369; 0890-9369},
issn = {08909369},
journal = {Genes Dev.},
keywords = {Autogenous regulation,Epigenetics,SR proteins,Splicing factor,Splicing microarray,hnRNP proteins},
pages = {708--718},
pmid = {17369403},
title = {{Ultraconserved elements are associated with homeostatic control of splicing regulators by alternative splicing and nonsense-mediated decay}},
volume = {21},
year = {2007}
}
@incollection{dayhoff197822,
  title={A Model of Evolutionary Change in Proteins},
  author={Dayhoff, M. O. and Schwartz, R. M. and Orcutt, B. C.},
  booktitle={{Atlas of Protein Sequence and Structure}},
  editor={Dayhoff, M. O.},
  chapter={22},
  volume={5},
  year={1978},
  publisher={National Biomedical Research Foundation Silver Spring, MD}
}
@article{Bolland2002,
author = {Bolland, Silvia and Yim, Young-sun and Tus, Katalin and Wakeland, Edward K and Ravetch, Jeffrey V},
doi = {10.1084/jem.20020165},
file = {:Users/uperron/Library/Application Support/Mendeley Desktop/Downloaded/Bolland et al. - 2002 - Genetic Modifiers of Systemic Lupus Erythematosus in.pdf:pdf},
keywords = {autoantibodies,glomerulonephritis,lpr,sle1,yaa},
number = {9},
pages = {0--7},
title = {{Genetic Modifiers of Systemic Lupus Erythematosus in}},
volume = {195},
year = {2002}
}
@article{Lio1998,
abstract = {MOTIVATION: Evolutionary models of amino acid sequences can be adapted to incorporate structure information; protein structure biologists can use phylogenetic relationships among species to improve prediction accuracy. Results : A computer program called PASSML ('Phylogeny and Secondary Structure using Maximum Likelihood') has been developed to implement an evolutionary model that combines protein secondary structure and amino acid replacement. The model is related to that of Dayhoff and co-workers, but we distinguish eight categories of structural environment: alpha helix, beta sheet, turn and coil, each further classified according to solvent accessibility, i.e. buried or exposed. The model of sequence evolution for each of the eight categories is a Markov process with discrete states in continuous time, and the organization of structure along protein sequences is described by a hidden Markov model. This paper describes the PASSML software and illustrates how it allows both the reconstruction of phylogenies and prediction of secondary structure from aligned amino acid sequences. AVAILABILITY: PASSML 'ANSI C' source code and the example data sets described here are available at http://ng-dec1.gen.cam.ac.uk/hmm/Passml.html and 'downstream' Web pages. CONTACT: P.Lio@gen.cam.ac.uk},
author = {Li{\`{o}}, Pietro and Goldman, Nick and Thorne, Jeffrey L. and Jones, David T.},
doi = {10.1093/bioinformatics/14.8.726},
file = {:Users/uperron/Desktop/PhD{\_}prj/Literature/140726.pdf:pdf},
isbn = {1367-4803},
issn = {13674803},
journal = {Bioinformatics},
number = {8},
pages = {726--733},
pmid = {9789098},
title = {{PASSML: Combining evolutionary inference and protein secondary structure prediction}},
volume = {14},
year = {1998}
}

@Article{Lio1998b,
   Author="Lio, P.  and Goldman, N. ",
   Title="{{M}odels of molecular evolution and phylogeny}",
   Journal="Genome Res.",
   Year="1998",
   Volume="8",
   Number="12",
   Pages="1233--1244",
   Month="Dec"
}

@article{Bassett2014,
abstract = {MicroRNA (miRNA) target recognition is largely dictated by short 'seed' sequences, and single miRNAs therefore have the potential to regulate a large number of genes. Understanding the contribution of specific miRNA-target interactions to the regulation of biological processes in vivo remains challenging. Here we use transcription activator-like effector nuclease (TALEN) and clustered regularly interspaced short palindromic repeat (CRISPR)/Cas9 technologies to interrogate the functional relevance of predicted miRNA response elements (MREs) to post-transcriptional silencing in zebrafish and Drosophila. We also demonstrate an effective strategy that uses CRISPR-mediated homology-directed repair with short oligonucleotide donors for the assessment of MRE activity in human cells. These methods facilitate analysis of the direct phenotypic consequences resulting from blocking specific miRNA-MRE interactions at any point during development.},
author = {Bassett, Andrew R. and Azzam, Ghows and Wheatley, Lucy and Tibbit, Charlotte and Rajakumar, Timothy and McGowan, Simon and Stanger, Nathan and Ewels, Philip Andrew and Taylor, Stephen and Ponting, Chris P. and Liu, Ji-Long and Sauka-Spengler, Tatjana and Fulga, Tudor a.},
doi = {10.1038/ncomms5640},
file = {:Users/uperron/Library/Application Support/Mendeley Desktop/Downloaded/Bassett et al. - 2014 - Understanding functional miRNA-target interactions in vivo by site-specific genome engineering.pdf:pdf},
isbn = {2041-1723 (Electronic)
2041-1723 (Linking)},
issn = {2041-1723},
journal = {Nat. Commun.},
pages = {4640},
pmid = {25135198},
publisher = {Nature Publishing Group},
title = {{Understanding functional miRNA-target interactions in vivo by site-specific genome engineering.}},
url = {http://www.nature.com/doifinder/10.1038/ncomms5640{\%}5Cnhttp://www.ncbi.nlm.nih.gov/pubmed/25135198},
volume = {5},
year = {2014}
}
@article{Badala2008,
archivePrefix = {arXiv},
arxivId = {NIHMS150003},
author = {{Qiang Wang, Adrian A. Canutescu}, and Roland L. Dunbrack Jr.},
doi = {10.1038/jid.2014.371},
eprint = {NIHMS150003},
file = {:Users/uperron/Desktop/PhD{\_}prj/Literature/nihms-109605.pdf:pdf},
isbn = {6176321972},
issn = {15378276},
journal = {Computer (Long. Beach. Calif).},
keywords = {comparative,computational methods,homology,modeling,protein structure prediction},
number = {5},
pages = {724--732},
pmid = {1000000221},
title = {{SCWRL and MolIDE: Computer programs for side-chain conformation prediction and homology modeling}},
volume = {144},
year = {2008}
}
@article{Mattick2015,
author = {Mattick, John S and Rinn, John L},
doi = {10.1038/nsmb.2942},
file = {:Users/uperron/Library/Application Support/Mendeley Desktop/Downloaded/Mattick, Rinn - 2015 - Discovery and annotation of long noncoding RNAs.pdf:pdf},
issn = {1545-9993},
journal = {Nat. Publ. Gr.},
number = {1},
pages = {5--7},
publisher = {Nature Publishing Group},
title = {{Discovery and annotation of long noncoding RNAs}},
url = {http://dx.doi.org/10.1038/nsmb.2942},
volume = {22},
year = {2015}
}
@article{Beltran2008,
author = {Beltran, Manuel and Puig, Isabel and Pe{\~{n}}a, Cristina and Garc{\'{i}}a, Jos{\'{e}} Miguel and {\'{A}}lvarez, Ana Bel{\'{e}}n and Pe{\~{n}}a, Ra{\'{u}}l and Bonilla, F{\'{e}}lix and Herreros, Antonio Garc{\'{i}}a De},
doi = {10.1101/gad.455708.in},
file = {:Users/uperron/Library/Application Support/Mendeley Desktop/Downloaded/Beltran et al. - 2008 - A natural antisense transcript regulates Zeb2 Sip1 gene expression during Snail1-induced epithelial  mesench.pdf:pdf},
isbn = {0890-9369 (Print)},
issn = {0890-9369},
journal = {Genes Dev.},
keywords = {10,2007,2008,emt,epithelial,ires,is a cellular,loss of epithelial features,mesenchymal transition,nat,process characterized by the,received september 4,revised version accepted january,sip1,snail1,zeb2},
pages = {756--769},
pmid = {18347095},
title = {{A natural antisense transcript regulates Zeb2 / Sip1 gene expression during Snail1-induced epithelial  mesenchymal transition}},
volume = {22},
year = {2008}
}
@article{Bastolla2006,
abstract = {BACKGROUND: Since thermodynamic stability is a global property of proteins that has to be conserved during evolution, the selective pressure at a given site of a protein sequence depends on the amino acids present at other sites. However, models of molecular evolution that aim at reconstructing the evolutionary history of macromolecules become computationally intractable if such correlations between sites are explicitly taken into account.$\backslash$n$\backslash$nRESULTS: We introduce an evolutionary model with sites evolving independently under a global constraint on the conservation of structural stability. This model consists of a selection process, which depends on two hydrophobicity parameters that can be computed from protein sequences without any fit, and a mutation process for which we consider various models. It reproduces quantitatively the results of Structurally Constrained Neutral (SCN) simulations of protein evolution in which the stability of the native state is explicitly computed and conserved. We then compare the predicted site-specific amino acid distributions with those sampled from the Protein Data Bank (PDB). The parameters of the mutation model, whose number varies between zero and five, are fitted from the data. The mean correlation coefficient between predicted and observed site-specific amino acid distributions is larger than {\textless}r{\textgreater} = 0.70 for a mutation model with no free parameters and no genetic code. In contrast, considering only the mutation process with no selection yields a mean correlation coefficient of {\textless}r{\textgreater} = 0.56 with three fitted parameters. The mutation model that best fits the data takes into account increased mutation rate at CpG dinucleotides, yielding {\textless}r{\textgreater} = 0.90 with five parameters.$\backslash$n$\backslash$nCONCLUSION: The effective selection process that we propose reproduces well amino acid distributions as observed in the protein sequences in the PDB. Its simplicity makes it very promising for likelihood calculations in phylogenetic studies. Interestingly, in this approach the mutation process influences the effective selection process, i.e. selection and mutation must be entangled in order to obtain effectively independent sites. This interdependence between mutation and selection reflects the deep influence that mutation has on the evolutionary process: The bias in the mutation influences the thermodynamic properties of the evolving proteins, in agreement with comparative studies of bacterial proteomes, and it also influences the rate of accepted mutations.},
author = {Bastolla, Ugo and Porto, Markus and Roman, H Eduardo and Vendruscolo, Michele},
doi = {10.1186/1471-2148-6-43},
file = {:Users/uperron/Desktop/PhD{\_}prj/Literature/1471-2148-6-43.pdf:pdf},
isbn = {1471-2148 (Electronic)$\backslash$n1471-2148 (Linking)},
issn = {1471-2148},
journal = {BMC Evol. Biol.},
keywords = {Algorithms,Amino Acid Sequence,Amino Acid Substitution,Amino Acids,Amino Acids: chemistry,Computer Simulation,Databases, Protein,Evolution, Molecular,Hydrophobic and Hydrophilic Interactions,Likelihood Functions,Models, Biological,Mutation,Protein Denaturation,Protein Folding,Proteins,Proteins: chemistry,Proteins: genetics,Structure-Activity Relationship,Thermodynamics},
pages = {43},
pmid = {16737532},
title = {{A protein evolution model with independent sites that reproduces site-specific amino acid distributions from the Protein Data Bank.}},
url = {http://www.pubmedcentral.nih.gov/articlerender.fcgi?artid=1570368{\&}tool=pmcentrez{\&}rendertype=abstract},
volume={6},
number={1},
year = {2006}
}
@article{Overington1992,
author = {Overington, John and Donnelly, Dan and Johnson, Mark S and Sali, Andrej and Blundell, Tom L.},
file = {:Users/uperron/Desktop/PhD{\_}prj/Literature/Overington{\_}ProteinSci{\_}1992.pdf:pdf},
journal = {Protein Sci.},
pages = {216--226},
title = {{Environment-specific amino-acid substitution tables -- tertiary templates and prediction of protein folds.}},
volume={1},
number={2},
year = {1992}
}
@article{Bordner2014,
abstract = {Despite the importance of a thermodynamically stable structure with a conserved fold for protein function, almost all evolutionary models neglect site-site correlations that arise from physical interactions between neighboring amino acid sites. This is mainly due to the difficulty in formulating a computationally tractable model since rate matrices can no longer be used. Here, we introduce a general framework, based on factor graphs, for constructing probabilistic models of protein evolution with site interdependence. Conveniently, efficient approximate inference algorithms, such as Belief Propagation, can be used to calculate likelihoods for these models. We fit an amino acid substitution model of this type that accounts for both solvent accessibility and site-site correlations. Comparisons of the new model with rate matrix models and alternative structure-dependent models demonstrate that it better fits the sequence data. We also examine evolution within a family of homohexameric enzymes and find that site-site correlations between most contacting subunits contribute to a higher likelihood. In addition, we show that the new substitution model has a similar mathematical form to the one introduced in Rodrigue et al. (Rodrigue N, Lartillot N, Bryant D, Philippe H. 2005. Site interdependence attributed to tertiary structure in amino acid sequence evolution. Gene 347:207-217), although with different parameter interpretations and values. We also perform a statistical analysis of the effects of amino acids at neighboring sites on substitution probabilities and find a significant perturbation of most probabilities, further supporting the significant role of site-site interactions in protein evolution and motivating the development of new evolutionary models similar to the one described here. Finally, we discuss possible extensions and applications of the new substitution model.},
author = {Bordner, Andrew J. and Mittelmann, Hans D.},
doi = {10.1093/molbev/mst240},
file = {:Users/uperron/Desktop/PhD{\_}prj/Literature/mst240.pdf:pdf},
issn = {15371719},
journal = {Mol. Biol. Evol.},
keywords = {approximate inference algorithms,factor graphs,protein evolution,protein structure,site-site correlations,substitution models},
number = {3},
pages = {736--749},
pmid = {24307688},
title = {{A new formulation of protein evolutionary models that account for structural constraints}},
volume = {31},
year = {2014}
}
@article{Chen2013,
abstract = {In this article, we describe a long-non-coding RNA (lncRNA) and disease association database (LncRNADisease), which is publicly accessible at http://cmbi.bjmu.edu.cn/lncrnadisease. In recent years, a large number of lncRNAs have been identified and increasing evidence shows that lncRNAs play critical roles in various biological processes. Therefore, the dysfunctions of lncRNAs are associated with a wide range of diseases. It thus becomes important to understand lncRNAs' roles in diseases and to identify candidate lncRNAs for disease diagnosis, treatment and prognosis. For this purpose, a high-quality lncRNA-disease association database would be extremely beneficial. Here, we describe the LncRNADisease database that collected and curated approximately 480 entries of experimentally supported lncRNA-disease associations, including 166 diseases. LncRNADisease also curated 478 entries of lncRNA interacting partners at various molecular levels, including protein, RNA, miRNA and DNA. Moreover, we annotated lncRNA-disease associations with genomic information, sequences, references and species. We normalized the disease name and the type of lncRNA dysfunction and provided a detailed description for each entry. Finally, we developed a bioinformatic method to predict novel lncRNA-disease associations and integrated the method and the predicted associated diseases of 1564 human lncRNAs into the database.},
author = {Chen, Geng and Wang, Ziyun and Wang, Dongqing and Qiu, Chengxiang and Liu, Mingxi and Chen, Xing and Zhang, Qipeng and Yan, Guiying and Cui, Qinghua},
doi = {10.1093/nar/gks1099},
file = {:Users/uperron/Library/Application Support/Mendeley Desktop/Downloaded/Chen et al. - 2013 - LncRNADisease A database for long-non-coding RNA-associated diseases.pdf:pdf},
isbn = {1362-4962 (Electronic)$\backslash$n0305-1048 (Linking)},
issn = {03051048},
journal = {Nucleic Acids Res.},
number = {November 2012},
pages = {983--986},
pmid = {23175614},
title = {{LncRNADisease: A database for long-non-coding RNA-associated diseases}},
volume = {41},
year = {2013}
}
@article{Betts1999,
abstract = {Conformational changes on complex formation have been measured for 39 pairs of structures of complexed proteins and unbound equivalents, averaged over interface and non-interface regions and for individual residues. We evaluate their significance by comparison with the differences seen in 12 pairs of independently solved structures of identical proteins, and find that just over half have some substantial overall movement. Movements involve main chains as well as side chains, and large changes in the interface are closely involved with complex formation, while those of exposed non-interface residues are caused by flexibility and disorder. Interface movements in enzymes are similar in extent to those of inhibitors. All eight of the complexes (six enzyme-inhibitor and two antibody-antigen) that have structures of both components in an unbound form available show some significant interface movement. However, predictive docking is successful even when some of the largest changes occur. We note however that the situation may be different in systems other than the enzyme-inhibitors which dominate this study. Thus the general model is induced fit but, because there is only limited conformational change in many systems, recognition can be treated as lock and key to a first approximation.},
author = {Betts, M J and Sternberg, M J},
doi = {10.1093/protein/12.4.271},
file = {:Users/uperron/Desktop/PhD{\_}prj/Literature/Protein Eng.-1999-Betts-271-83.pdf:pdf},
isbn = {0269-2139 (Print)},
issn = {0269-2139},
journal = {Protein Eng.},
keywords = {protein,protein conformational change},
number = {4},
pages = {271--283},
pmid = {10325397},
title = {{An analysis of conformational changes on protein-protein association: implications for predictive docking.}},
volume = {12},
year = {1999}
}
@article{Martianov2007,
abstract = {Alternative promoters within the same gene are a general phenomenon in gene expression. Mechanisms of their selective regulation vary from one gene to another and are still poorly understood. Here we show that in quiescent cells the mechanism of transcriptional repression of the major promoter of the gene encoding dihydrofolate reductase depends on a non-coding transcript initiated from the upstream minor promoter and involves both the direct interaction of the RNA and promoter-specific interference. The specificity and efficiency of repression is ensured by the formation of a stable complex between non-coding RNA and the major promoter, direct interaction of the non-coding RNA with the general transcription factor IIB and dissociation of the preinitiation complex from the major promoter. By using in vivo and in vitro assays such as inducible and reconstituted transcription, RNA bandshifts, RNA interference, chromatin immunoprecipitation and RNA immunoprecipitation, we show that the regulatory transcript produced from the minor promoter has a critical function in an epigenetic mechanism of promoter-specific transcriptional repression.},
author = {Martianov, Igor and Ramadass, Aroul and {Serra Barros}, Ana and Chow, Natalie and Akoulitchev, Alexandre},
doi = {10.1038/nature05519},
file = {:Users/uperron/Library/Application Support/Mendeley Desktop/Downloaded/Martianov et al. - 2007 - Repression of the human dihydrofolate reductase gene by a non-coding interfering transcript.pdf:pdf},
isbn = {1476-4687 (Electronic)$\backslash$n0028-0836 (Linking)},
issn = {0028-0836},
journal = {Nature},
number = {February},
pages = {666--670},
pmid = {17237763},
title = {{Repression of the human dihydrofolate reductase gene by a non-coding interfering transcript.}},
volume = {445},
year = {2007}
}

@Article{Dunbrack1993,
   Author="Dunbrack, R. L.  and Karplus, M. ",
   Title="{{B}ackbone-dependent rotamer library for proteins. {A}pplication to side-chain prediction}",
   Journal="J. Mol. Biol.",
   Year="1993",
   Volume="230",
   Number="2",
   Pages="543--574",
   Month="Mar"
}

@article{DeBeer2013a,
abstract = {The 1000 Genomes Project data provides a natural background dataset for amino acid germline mutations in humans. Since the direction of mutation is known, the amino acid exchange matrix generated from the observed nucleotide variants is asymmetric and the mutabilities of the different amino acids are very different. These differences predominantly reflect preferences for nucleotide mutations in the DNA (especially the high mutation rate of the CpG dinucleotide, which makes arginine mutability very much higher than other amino acids) rather than selection imposed by protein structure constraints, although there is evidence for the latter as well. The variants occur predominantly on the surface of proteins (82{\%}), with a slight preference for sites which are more exposed and less well conserved than random. Mutations to functional residues occur about half as often as expected by chance. The disease-associated amino acid variant distributions in OMIM are radically different from those expected on the basis of the 1000 Genomes dataset. The disease-associated variants preferentially occur in more conserved sites, compared to 1000 Genomes mutations. Many of the amino acid exchange profiles appear to exhibit an anti-correlation, with common exchanges in one dataset being rare in the other. Disease-associated variants exhibit more extreme differences in amino acid size and hydrophobicity. More modelling of the mutational processes at the nucleotide level is needed, but these observations should contribute to an improved prediction of the effects of specific variants in humans.},
author = {de Beer, Tjaart A P and Laskowski, Roman A. and Parks, Sarah L. and Sipos, Botond and Goldman, Nick and Thornton, Janet M.},
doi = {10.1371/journal.pcbi.1003382},
file = {:Users/uperron/Desktop/PhD{\_}prj/Literature/pcbi.1003382.pdf:pdf},
isbn = {1553-7358 (Electronic)$\backslash$r1553-734X (Linking)},
issn = {1553734X},
journal = {PLoS Comput. Biol.},
number = {12},
pmid = {24348229},
title = {{Amino Acid Changes in Disease-Associated Variants Differ Radically from Variants Observed in the 1000 Genomes Project Dataset}},
volume = {9},
year = {2013}
}
@article{Cabili2011,
abstract = {Large intergenic noncoding RNAs (lincRNAs) are emerging as key regulators of diverse cellular processes. Determining the function of individual lincRNAs remains a challenge. Recent advances in RNA sequencing (RNA-seq) and computational methods allow for an unprecedented analysis of such transcripts. Here, we present an integrative approach to define a reference catalog of {\textgreater}8000 human lincRNAs. Our catalog unifies previously existing annotation sources with transcripts we assembled from RNA-seq data collected from  billion RNA-seq reads across 24 tissues and cell types. We characterize each lincRNA by a panorama of {\textgreater}30 properties, including sequence, structural, transcriptional, and orthology features. We found that lincRNA expression is strikingly tissue-specific compared with coding genes, and that lincRNAs are typically coexpressed with their neighboring genes, albeit to an extent similar to that of pairs of neighboring protein-coding genes. We distinguish an additional subset of transcripts that have high evolutionary conservation but may include short ORFs and may serve as either lincRNAs or small peptides. Our integrated, comprehensive, yet conservative reference catalog of human lincRNAs reveals the global properties of lincRNAs and will facilitate experimental studies and further functional classification of these genes.},
author = {Cabili, Moran N and Trapnell, Cole and Goff, Loyal and Koziol, Magdalena and Tazon-Vega, Barbara and Regev, Aviv and Rinn, John L},
doi = {10.1101/gad.17446611},
file = {:Users/uperron/Library/Application Support/Mendeley Desktop/Downloaded/Cabili et al. - 2011 - Integrative annotation of human large intergenic noncoding RNAs reveals global properties and specific subclasses.pdf:pdf},
issn = {1549-5477},
journal = {Genes Dev.},
keywords = {Alternative Splicing,Enhancer Elements, Genetic,Enhancer Elements, Genetic: genetics,Gene Expression Regulation,Genes, Overlapping,Humans,Molecular Sequence Annotation,Molecular Sequence Annotation: methods,RNA, Untranslated,RNA, Untranslated: classification,RNA, Untranslated: genetics,Sequence Homology, Nucleic Acid},
month = {sep},
number = {18},
pages = {1915--27},
pmid = {21890647},
title = {{Integrative annotation of human large intergenic noncoding RNAs reveals global properties and specific subclasses.}},
url = {http://www.pubmedcentral.nih.gov/articlerender.fcgi?artid=3185964{\&}tool=pmcentrez{\&}rendertype=abstract},
volume = {25},
year = {2011}
}
@article{Calame2003,
abstract = {Plasma cells are terminally differentiated final effectors of the humoral immune response. Plasma cells that result from antigen activation of B-1 and marginal zone B cells provide the first, rapid response to antigen. Plasma cells that develop after a germinal center reaction provide higher-affinity antibody and often survive many months in the bone marrow. Transcription factors Bcl-6 and Pax5, which are required for germinal center B cells, block plasmacytic differentiation and repress Blimp-1 and XBP-1, respectively. When Bcl-6-dependent repression of Blimp-1 is relieved, Blimp-1 ensures that plasmacytic development is irreversible by repressing BCL-6 and PAX5. In plasma cells, Blimp-1, XBP-1, IRF4, and other regulators cause cessation of cell cycle, decrease signaling from the B cell receptor and communication with T cells, inhibit isotype switching and somatic hypermutation, downregulate CXCR5, and induce copious immunoglobulin synthesis and secretion. Thus, commitment to plasmacytic differentiation involves inhibition of activities associated with earlier B cell developmental stages as well as expression of the plasma cell phenotype.},
author = {Calame, Kathryn L and Lin, Kuo-I and Tunyaplin, Chainarong},
doi = {10.1146/annurev.immunol.21.120601.141138},
file = {:Users/uperron/Library/Application Support/Mendeley Desktop/Downloaded/Calame, Lin, Tunyaplin - 2003 - Regulatory mechanisms that determine the development and function of plasma cells.pdf:pdf},
issn = {0732-0582},
journal = {Annu. Rev. Immunol.},
keywords = {Animals,Antibody Formation,B-Cell-Specific Activator Protein,B-Lymphocyte Subsets,B-Lymphocyte Subsets: cytology,B-Lymphocyte Subsets: immunology,Cell Differentiation,Cell Division,DNA-Binding Proteins,DNA-Binding Proteins: metabolism,Germinal Center,Germinal Center: cytology,Germinal Center: immunology,Humans,Interferon Regulatory Factors,Membrane Proteins,Membrane Proteins: immunology,Membrane Proteins: metabolism,Mice,NFATC Transcription Factors,Nuclear Proteins,Plasma Cells,Plasma Cells: cytology,Plasma Cells: immunology,Plasma Cells: metabolism,Proto-Oncogene Proteins,Proto-Oncogene Proteins c-bcl-6,Proto-Oncogene Proteins: metabolism,Repressor Proteins,Repressor Proteins: metabolism,Transcription Factors,Transcription Factors: metabolism},
month = {jan},
number = {1},
pages = {205--30},
pmid = {12524387},
title = {{Regulatory mechanisms that determine the development and function of plasma cells.}},
url = {http://www.ncbi.nlm.nih.gov/pubmed/12524387},
volume = {21},
year = {2003}
}
@article{Kashiwada2006,
author = {Kashiwada, M. and Cattoretti, G. and McKeag, L. and Rouse, T. and Showalter, B. M. and Al-Alem, U. and Niki, M. and Pandolfi, P. P. and Field, E. H. and Rothman, P. B.},
doi = {10.4049/jimmunol.176.7.3958},
file = {:Users/uperron/Library/Application Support/Mendeley Desktop/Downloaded/Kashiwada et al. - 2006 - Downstream of Tyrosine Kinases-1 and Src Homology 2-Containing Inositol 5'-Phosphatase Are Required for Regula.pdf:pdf},
issn = {0022-1767},
journal = {J. Immunol.},
month = {mar},
number = {7},
pages = {3958--3965},
title = {{Downstream of Tyrosine Kinases-1 and Src Homology 2-Containing Inositol 5'-Phosphatase Are Required for Regulation of CD4+CD25+ T Cell Development}},
url = {http://www.jimmunol.org/cgi/doi/10.4049/jimmunol.176.7.3958},
volume = {176},
year = {2006}
}
@article{Chen2015,
author = {Chen, Buyuan and Chen, Xinji and Wu, Xiwei and Wang, Xiaoling and Wang, Yingjia and Lin, Ting-Yu and Kurata, Jessica and Wu, Jun and Vonderfecht, Steven and Sun, Guihua and Huang, He and Yee, Jiing-Kuan and Hu, Jianda and Lin, Ren-Jang},
doi = {10.1016/j.canlet.2014.09.034},
file = {:Users/uperron/Library/Application Support/Mendeley Desktop/Downloaded/Chen et al. - 2015 - Disruption of microRNA-21 by TALEN leads to diminished cell transformation and increased expression of cellenvir.pdf:pdf},
issn = {03043835},
journal = {Cancer Lett.},
keywords = {TALEN,cancer,extracellular matrix,gene editing,miR-21,microRNA},
number = {2},
pages = {506--516},
publisher = {Elsevier Ireland Ltd},
title = {{Disruption of microRNA-21 by TALEN leads to diminished cell transformation and increased expression of cell-environment interaction genes}},
url = {http://linkinghub.elsevier.com/retrieve/pii/S0304383514005722},
volume = {356},
year = {2015}
}
@article{Pollock2012,
abstract = {The process of amino acid replacement in proteins is context-dependent, with substitution rates influenced by local structure, functional role, and amino acids at other locations. Predicting how these differences affect replacement processes is difficult. To make such inference easier, it is often assumed that the acceptabilities of different amino acids at a position are constant. However, evolutionary interactions among residue positions will tend to invalidate this assumption. Here, we use simulations of purple acid phosphatase evolution to show that amino acid propensities at a position undergo predictable change after an amino acid replacement at that position. After a replacement, the new amino acid and similar amino acids tend to become gradually more acceptable over time at that position. In other words, proteins tend to equilibrate to the presence of an amino acid at a position through replacements at other positions. Such a shift is reminiscent of the spectroscopy effect known as the Stokes shift, where molecules receiving a quantum of energy and moving to a higher electronic state will adjust to the new state and emit a smaller quantum of energy whenever they shift back down to the original ground state. Predictions of changes in stability in real proteins show that mutation reversals become less favorable over time, and thus, broadly support our results. The observation of an evolutionary Stokes shift has profound implications for the study of protein evolution and the modeling of evolutionary processes.},
author = {Pollock, D. D. and Thiltgen, G. and Goldstein, R. a.},
doi = {10.1073/pnas.1120084109},
file = {:Users/uperron/Desktop/PhD{\_}prj/Literature/pnas.201120084.pdf:pdf},
isbn = {1091-6490 (Electronic)$\backslash$n0027-8424 (Linking)},
issn = {0027-8424},
journal = {Proc. Natl. Acad. Sci.},
number = {21},
pages = {E1352--E1359},
pmid = {22547823},
title = {{Amino acid coevolution induces an evolutionary Stokes shift}},
volume = {109},
year = {2012}
}
@article{Yang1998,
abstract = {Models of amino acid substitution were developed and compared using maximum likelihood. Two kinds of models are considered. Empirical'' models do not explicitly consider factors that shape protein evolution, but attempt to summarize the substitution pattern from large quantities of real data. Mechanistic'' models are formulated at the codon level and separate mutational biases at the nucleotide level from selective constraints at the amino acid level. They account for features of sequence evolution, such as transition-transversion bias and base or codon frequency biases, and make use of physicochemical distances between amino acids to specify nonsynonymous substitution rates. A general approach is presented that transforms a Markov model of codon substitution into a model of amino acid replacement. Protein sequences from the entire mitochondrial genomes of 20 mammalian species were analyzed using different models. The mechanistic models were found to fit the data better than empirical models derived from large databases. Both the mutational distance between amino acids (determined by the genetic code and mutational biases such as the transition-transversion bias) and the physicochemical distance are found to have strong effects on amino acid substitution rates. A significant proportion of amino acid substitutions appeared to have involved more than one codon position, indicating that nucleotide substitutions at neighboring sites may be corre- lated. Rates of amino acid substitution were found to be highly variable among sites. Introduction},
author = {Yang, Ziheng and Nielsen, Rasmus and Hasegawa, Masami},
doi = {10.1093/oxfordjournals.molbev.a025888},
file = {:Users/uperron/Desktop/PhD{\_}prj/Literature/1998YangNielsenHasegawaMBEv15p1600.pdf:pdf},
isbn = {0737-4038},
issn = {0737-4038},
journal = {Mol. Biol. Evol.},
keywords = {4 stephenson way,address for correspondence and,amino acid substitution,department,hood,london,mammals,maximum likeli-,mitochondrial DNA,mitochondrial dna,of biology,protein evolution,reprints,university college london,ziheng yang},
number = {12},
pages = {1600--1611},
pmid = {9866196},
title = {Models of Amino Acid Substitution and Applications to Mitochondrial Protein Evolution},
volume = {15},
year = {1998}
}
@article{Jensen2014,
abstract = {This systematic review summarizes the existing evidence on the effect of 4-aminopyridine (4-AP) as a symptomatic treatment of decreased walking capacity in patients with multiple sclerosis (MS) when administered as an immediate release compound and a slow release compound. It summarizes existing evidence on the basic mechanisms of 4-AP from experimental studies and evidence on the clinical use of the compound. A systematic literature search was conducted of the following databases: PubMed and EMBASE. Thirty-five studies were included in the review divided into 16 experimental studies, two clinical studies with paraclinical endpoints and 17 clinical studies with clinical endpoints. Animal studies show that 4-AP can improve impulse conduction through demyelinated lesions. In patients with MS this translates into improved walking speed and muscle strength of the lower extremities in a subset of patients at a level that is often of clinical relevance. Phase III trials demonstrate approximately 25{\%} increase in walking speed in roughly 40{\%} and improved muscle strength in the lower extremities. Furthermore, 4-AP might have an effect on other domains such as cognition, upper extremity function and bowel and bladder, but this warrants further investigation. Side effects are mainly mild to moderate, consisting primarily of paraesthesia, dizziness, nausea/vomiting, falls/balance disorders, insomnia, urinary tract infections and asthenia. Side effects are worse when administered intravenously and when administered as an immediate release compound. Serious adverse events are rarely seen in the marketed clinical dosages. In conclusion, 4-AP is easy and safe to use. Slow release 4-AP shows more robust clinical effects and a more beneficial side-effect profile than immediate release 4-AP.},
author = {Jensen, Henrik Boye and Ravnborg, Mads and Dalgas, Ulrik and Stenager, Egon},
doi = {10.1177/1756285613512712},
file = {:Users/uperron/Library/Application Support/Mendeley Desktop/Downloaded/Jensen et al. - 2014 - 4-Aminopyridine for symptomatic treatment of multiple sclerosis a systematic review.pdf:pdf},
issn = {1756-2856},
journal = {Ther. Adv. Neurol. Disord.},
keywords = {4-aminopyridine,experimental studies,fampridine slow release,multiple sclerosis,translational medical research,treatment outcome},
month = {mar},
number = {2},
pages = {97--113},
pmid = {24587826},
title = {{4-Aminopyridine for symptomatic treatment of multiple sclerosis: a systematic review.}},
url = {http://www.pubmedcentral.nih.gov/articlerender.fcgi?artid=3932769{\&}tool=pmcentrez{\&}rendertype=abstract},
volume = {7},
year = {2014}
}
@article{Chothia1986,
abstract = {Homologous proteins have regions which retain the same general fold and regions where the folds differ. For pairs of distantly related proteins (residue identity approximately 20{\%}), the regions with the same fold may comprise less than half of each molecule. The regions with the same general fold differ in structure by amounts that increase as the amino acid sequences diverge. The root mean square deviation in the positions of the main chain atoms, delta, is related to the fraction of mutated residues, H, by the expression: delta(A) = 0.40 e1.87H.},
author = {Chothia, C and Lesk, A M},
doi = {060 fehlt},
file = {:Users/uperron/Desktop/PhD{\_}prj/Literature/emboj00167-0187.pdf:pdf},
isbn = {0261-4189 (Print)$\backslash$n0261-4189 (Linking)},
issn = {0261-4189},
journal = {EMBO J.},
keywords = {Amino Acid Sequence,Animals,Humans,Mutation,Protein Conformation,Proteins,Proteins: genetics,Structure-Activity Relationship},
number = {4},
pages = {823--6},
pmid = {3709526},
title = {{The relation between the divergence of sequence and structure in proteins.}},
url = {http://www.pubmedcentral.nih.gov/articlerender.fcgi?artid=1166865{\&}tool=pmcentrez{\&}rendertype=abstract},
volume = {5},
year = {1986}
}
@article{Ala2008,
abstract = {BACKGROUND: Even in the post-genomic era, the identification of candidate genes within loci associated with human genetic diseases is a very demanding task, because the critical region may typically contain hundreds of positional candidates. Since genes implicated in similar phenotypes tend to share very similar expression profiles, high throughput gene expression data may represent a very important resource to identify the best candidates for sequencing. However, so far, gene coexpression has not been used very successfully to prioritize positional candidates.

METHODOLOGY/PRINCIPAL FINDINGS: We show that it is possible to reliably identify disease-relevant relationships among genes from massive microarray datasets by concentrating only on genes sharing similar expression profiles in both human and mouse. Moreover, we show systematically that the integration of human-mouse conserved coexpression with a phenotype similarity map allows the efficient identification of disease genes in large genomic regions. Finally, using this approach on 850 OMIM loci characterized by an unknown molecular basis, we propose high-probability candidates for 81 genetic diseases.

CONCLUSION: Our results demonstrate that conserved coexpression, even at the human-mouse phylogenetic distance, represents a very strong criterion to predict disease-relevant relationships among human genes.},
author = {Ala, Ugo and Piro, Rosario Michael and Grassi, Elena and Damasco, Christian and Silengo, Lorenzo and Oti, Martin and Provero, Paolo and {Di Cunto}, Ferdinando},
doi = {10.1371/journal.pcbi.1000043},
file = {:Users/uperron/Library/Application Support/Mendeley Desktop/Downloaded/Ala et al. - 2008 - Prediction of human disease genes by human-mouse conserved coexpression analysis.pdf:pdf},
issn = {1553-7358},
journal = {PLoS Comput. Biol.},
keywords = {Algorithms,Animals,Biological Markers,Biological Markers: analysis,Chromosome Mapping,Chromosome Mapping: methods,Conserved Sequence,Conserved Sequence: genetics,Diagnosis, Computer-Assisted,Diagnosis, Computer-Assisted: methods,Gene Expression Profiling,Gene Expression Profiling: methods,Genetic Diseases, Inborn,Genetic Diseases, Inborn: diagnosis,Genetic Diseases, Inborn: genetics,Genetic Predisposition to Disease,Genetic Predisposition to Disease: genetics,Humans,Mice,Proteome,Proteome: analysis,Proteome: genetics},
month = {mar},
number = {3},
pages = {e1000043},
pmid = {18369433},
title = {{Prediction of human disease genes by human-mouse conserved coexpression analysis.}},
url = {http://www.pubmedcentral.nih.gov/articlerender.fcgi?artid=2268251{\&}tool=pmcentrez{\&}rendertype=abstract},
volume = {4},
year = {2008}
}
@article{Leelananda2016,
author = {Leelananda, Sumudu P. and Kloczkowski, Andrzej and Jernigan, Robert L.},
doi = {10.1186/s12859-016-1198-z},
file = {:Users/uperron/Desktop/PhD{\_}prj/Literature/12859{\_}2016{\_}Article{\_}1198.pdf:pdf},
issn = {1471-2105},
journal = {BMC Bioinformatics},
keywords = {Sequence matching,Protein fold families,CATH topol,abbreviations,alignment,blosom62,cath,cath topologies,classification of protein structures,data bank,distant homologies,downloaded from the protein,hidden markov,hmm,models,pdb,protein fold families,psi-blast,rcsn protein data bank,sequence matching,structure},
number = {1},
pages = {328},
publisher = {BMC Bioinformatics},
title = {{Fold-specific sequence scoring improves protein sequence matching}},
url = {http://bmcbioinformatics.biomedcentral.com/articles/10.1186/s12859-016-1198-z},
volume = {17},
year = {2016}
}
@article{Porto2005,
abstract = {We derive an analytic expression for site-specific stationary distributions of amino acids from the structurally constrained neutral (SCN) model of protein evolution with conservation of folding stability. The stationary distributions that we obtain have a Boltzmann-like shape, and their effective temperature parameter, measuring the limit of divergent evolutionary changes at a given site, can be predicted from a site-specific topological property, the principal eigenvector of the contact matrix of the native conformation of the protein. These analytic results, obtained without free parameters, are compared with simulations of the SCN model and with the site-specific amino acid distributions obtained from the Protein Data Bank. These results also provide new insights into how the topology of a protein fold influences its designability, i.e., the number of sequences compatible with that fold. The dependence of the effective temperature on the principal eigenvector decreases for longer proteins, as a possible consequence of the fact that selection for thermodynamic stability becomes weaker in this case.},
archivePrefix = {arXiv},
arxivId = {q-bio.BM/0410021},
author = {Porto, Markus and Roman, H. Eduardo and Vendruscolo, Michele and Bastolla, Ugo},
doi = {10.1093/molbev/msi048},
eprint = {0410021},
file = {:Users/uperron/Desktop/PhD{\_}prj/Literature/msi048.pdf:pdf},
isbn = {0737-4038 (Print)$\backslash$n0737-4038 (Linking)},
issn = {07374038},
journal = {Mol. Biol. Evol.},
keywords = {Amino acid distributions,Boltzmann parameters,Divergent evolutionary changes,Principal eigenvector of the contact matrix,Structurally constrained neutral evolution},
number = {3},
pages = {630--638},
pmid = {15537801},
primaryClass = {q-bio.BM},
title = {{Prediction of site-specific amino acid distributions and limits of divergent evolutionary changes in protein sequences}},
volume = {22},
year = {2005}
}
@article{Supek2011,
author = {Supek, Fran and Bo{\v{s}}njak, Matko and {\v{S}}kunca, Nives and {\v{S}}muc, Tomislav},
doi = {10.1371/journal.pone.0021800},
file = {:Users/uperron/Library/Application Support/Mendeley Desktop/Downloaded/Supek et al. - 2011 - REVIGO Summarizes and Visualizes Long Lists of Gene Ontology Terms.pdf:pdf},
issn = {1932-6203},
journal = {PLoS One},
number = {7},
pages = {e21800},
title = {{REVIGO Summarizes and Visualizes Long Lists of Gene Ontology Terms}},
url = {http://dx.plos.org/10.1371/journal.pone.0021800},
volume = {6},
year = {2011}
}
@article{Iyer2015,
abstract = {Long non-coding RNAs (lncRNAs) are emerging as important regulators of tissue physiology and disease processes including cancer. In order to delineate genome-wide lncRNA expression, we curated 7,256 RNA-Seq libraries from tumors, normal tissues, and cell lines comprising over 43 terabases of sequence from 25 independent studies. We applied ab initio assembly methodology to this dataset, yielding a consensus human transcriptome of 91,013 expressed genes. Over 68{\%} (58,648) of genes were classified as lncRNAs, of which 79{\%} (48,952) were previously unannotated. About 1{\%} (597) of the lncRNAs harbored ultraconserved elements and 7{\%} (3,900) overlapped disease-associated single nucleotide polymorphisms (SNPs). To prioritize lineage-specific, disease-associated lncRNA expression we employed non-parametric differential expression testing and nominated 7,942 lineage- or cancer-associated lncRNA genes. The lncRNA landscape characterized here may shed light into normal biology and cancer pathogenesis, and be valuable for future biomarker development. },
author = {Iyer, Matthew K and Niknafs, Yashar S and Malik, Rohit and Singhal, Udit and Sahu, Anirban and Hosono, Yasuyuki and Barrette, Terrence R and Prensner, John R and Evans, Joseph R and Zhao, Shuang and Poliakov, Anton and Cao, Xuhong and Dhanasekaran, Saravana M and Wu, Yi-Mi and Robinson, Dan R and Beer, David G and Feng, Felix Y and Iyer, Hariharan K and Chinnaiyan, Arul M},
doi = {10.1038/ng.3192},
issn = {1061-4036},
journal = {Nat. Genet.},
month = {mar},
number = {3},
pages = {199--208},
title = {{The Landscape of Long Noncoding RNAs in the Human Transcriptome}},
url = {http://www.ncbi.nlm.nih.gov/pmc/articles/PMC4417758/},
volume = {47},
year = {2015}
}
@article{Manning2002,
abstract = {We have catalogued the protein kinase complement of the human genome (the "kinome") using public and proprietary genomic, complementary DNA, and expressed sequence tag (EST) sequences. This provides a starting point for comprehensive analysis of protein phosphorylation in normal and disease states, as well as a detailed view of the current state of human genome analysis through a focus on one large gene family. We identify 518 putative protein kinase genes, of which 71 have not previously been reported or described as kinases, and we extend or correct the protein sequences of 56 more kinases. New genes include members of well-studied families as well as previously unidentified families, some of which are conserved in model organisms. Classification and comparison with model organism kinomes identified orthologous groups and highlighted expansions specific to human and other lineages. We also identified 106 protein kinase pseudogenes. Chromosomal mapping revealed several small clusters of kinase genes and revealed that 244 kinases map to disease loci or cancer amplicons.},
author = {Manning, G},
doi = {10.1126/science.1075762},
file = {:Users/uperron/Desktop/PhD{\_}prj/Literature/1912.full.pdf:pdf},
isbn = {0036-8075},
issn = {00368075},
journal = {Science (80-. ).},
number = {5600},
pages = {1912--1934},
pmid = {12471243},
title = {{The Protein Kinase Complement of the Human Genome}},
url = {http://www.sciencemag.org/content/298/5600/1912.abstract{\%}5Cnhttp://www.ncbi.nlm.nih.gov/pubmed/12471243{\%}5Cnhttp://www.sciencemag.org/cgi/doi/10.1126/science.1075762},
volume = {298},
year = {2002}
}
@article{Guo2013,
abstract = {More and more evidences demonstrate that the long non-coding RNAs (lncRNAs) play many key roles in diverse biological processes. There is a critical need to annotate the functions of increasing available lncRNAs. In this article, we try to apply a global network-based strategy to tackle this issue for the first time. We develop a bi-colored network based global function predictor, long non-coding RNA global function predictor ('lnc-GFP'), to predict probable functions for lncRNAs at large scale by integrating gene expression data and protein interaction data. The performance of lnc-GFP is evaluated on protein-coding and lncRNA genes. Cross-validation tests on protein-coding genes with known function annotations indicate that our method can achieve a precision up to 95{\%}, with a suitable parameter setting. Among the 1713 lncRNAs in the bi-colored network, the 1625 (94.9{\%}) lncRNAs in the maximum connected component are all functionally characterized. For the lncRNAs expressed in mouse embryo stem cells and neuronal cells, the inferred putative functions by our method highly match those in the known literature.},
author = {Guo, Xingli and Gao, Lin and Liao, Qi and Xiao, Hui and Ma, Xiaoke and Yang, Xiaofei and Luo, Haitao and Zhao, Guoguang and Bu, Dechao and Jiao, Fei and Shao, Qixiang and Chen, RunSheng and Zhao, Yi},
doi = {10.1093/nar/gks967},
file = {:Users/uperron/Library/Application Support/Mendeley Desktop/Downloaded/Guo et al. - 2013 - Long non-coding RNAs function annotation a global prediction method based on bi-colored networks.pdf:pdf},
issn = {1362-4962},
journal = {Nucleic Acids Res.},
keywords = {Algorithms,Animals,Brain,Brain: metabolism,Embryonic Stem Cells,Embryonic Stem Cells: metabolism,Gene Expression,Humans,Mice,Molecular Sequence Annotation,Molecular Sequence Annotation: methods,Neurons,Neurons: metabolism,Protein Interaction Maps,RNA, Long Noncoding,RNA, Long Noncoding: metabolism,RNA, Long Noncoding: physiology},
month = {jan},
number = {2},
pages = {e35},
pmid = {23132350},
title = {{Long non-coding RNAs function annotation: a global prediction method based on bi-colored networks.}},
url = {http://www.pubmedcentral.nih.gov/articlerender.fcgi?artid=3554231{\&}tool=pmcentrez{\&}rendertype=abstract},
volume = {41},
year = {2013}
}
@article{Gillis2012,
abstract = {Gene networks are commonly interpreted as encoding functional information in their connections. An extensively validated principle called guilt by association states that genes which are associated or interacting are more likely to share function. Guilt by association provides the central top-down principle for analyzing gene networks in functional terms or assessing their quality in encoding functional information. In this work, we show that functional information within gene networks is typically concentrated in only a very few interactions whose properties cannot be reliably related to the rest of the network. In effect, the apparent encoding of function within networks has been largely driven by outliers whose behaviour cannot even be generalized to individual genes, let alone to the network at large. While experimentalist-driven analysis of interactions may use prior expert knowledge to focus on the small fraction of critically important data, large-scale computational analyses have typically assumed that high-performance cross-validation in a network is due to a generalizable encoding of function. Because we find that gene function is not systemically encoded in networks, but dependent on specific and critical interactions, we conclude it is necessary to focus on the details of how networks encode function and what information computational analyses use to extract functional meaning. We explore a number of consequences of this and find that network structure itself provides clues as to which connections are critical and that systemic properties, such as scale-free-like behaviour, do not map onto the functional connectivity within networks.},
author = {Gillis, Jesse and Pavlidis, Paul},
doi = {10.1371/journal.pcbi.1002444},
isbn = {1553-7358 (Electronic)$\backslash$r1553-734X (Linking)},
issn = {1553734X},
journal = {PLoS Comput. Biol.},
pmid = {22479173},
title = {{"Guilt by association" is the exception rather than the rule in gene networks}},
volume = {8},
year = {2012}
}
@article{Necsulea2014,
abstract = {Only a very small fraction of long noncoding RNAs (lncRNAs) are well characterized. The evolutionary history of lncRNAs can provide insights into their functionality, but the absence of lncRNA annotations in non-model organisms has precluded comparative analyses. Here we present a large-scale evolutionary study of lncRNA repertoires and expression patterns, in 11 tetrapod species. We identify approximately 11,000 primate-specific lncRNAs and 2,500 highly conserved lncRNAs, including approximately 400 genes that are likely to have originated more than 300 million years ago. We find that lncRNAs, in particular ancient ones, are in general actively regulated and may function predominantly in embryonic development. Most lncRNAs evolve rapidly in terms of sequence and expression levels, but tissue specificities are often conserved. We compared expression patterns of homologous lncRNA and protein-coding families across tetrapods to reconstruct an evolutionarily conserved co-expression network. This network suggests potential functions for lncRNAs in fundamental processes such as spermatogenesis and synaptic transmission, but also in more specific mechanisms such as placenta development through microRNA production.},
author = {Necsulea, Anamaria and Soumillon, Magali and Warnefors, Maria and Liechti, Ang{\'{e}}lica and Daish, Tasman and Zeller, Ulrich and Baker, Julie C and Gr{\"{u}}tzner, Frank and Kaessmann, Henrik},
doi = {10.1038/nature12943},
file = {:Users/uperron/Library/Application Support/Mendeley Desktop/Downloaded/Necsulea et al. - 2014 - The evolution of lncRNA repertoires and expression patterns in tetrapods - Supplementary Information.pdf:pdf},
issn = {1476-4687},
journal = {Nature},
keywords = {Animals,Anura,Anura: genetics,Chickens,Chickens: genetics,Conserved Sequence,Conserved Sequence: genetics,Developmental,Developmental: genetic,Evolution,Gene Expression Regulation,Genomics,Humans,Long Noncoding,Long Noncoding: genetics,Mice,MicroRNAs,MicroRNAs: genetics,Molecular,Multigene Family,Primates,Primates: genetics,Proteins,Proteins: genetics,RNA,RNA Precursors,RNA Precursors: genetics,Transcriptome},
month = {jan},
number = {7485},
pages = {635--40},
pmid = {24463510},
title = {{The evolution of lncRNA repertoires and expression patterns in tetrapods - Supplementary Information}},
url = {http://www.ncbi.nlm.nih.gov/pubmed/24463510},
volume = {505},
year = {2014}
}
@article{Rios2015,
abstract = {BACKGROUND Protein sequence alignments and database search methods use standard scoring matrices calculated from amino acid substitution frequencies in general sets of proteins. These general-purpose matrices are not optimal to align accurately sequences with marked compositional biases, such as hydrophobic transmembrane regions found in membrane proteins. In this work, an amino acid substitution matrix (GPCRtm) is calculated for the membrane spanning segments of the G protein-coupled receptor (GPCR) rhodopsin family; one of the largest transmembrane protein family in humans with great importance in health and disease. RESULTS The GPCRtm matrix reveals the amino acid compositional bias distinctive of the GPCR rhodopsin family and differs from other standard substitution matrices. These membrane receptors, as expected, are characterized by a high content of hydrophobic residues with regard to globular proteins. On the other hand, the presence of polar and charged residues is higher than in average membrane proteins, displaying high frequencies of replacement within themselves. CONCLUSIONS Analysis of amino acid frequencies and values obtained from the GPCRtm matrix reveals patterns of residue replacements different from other standard substitution matrices. GPCRs prioritize the reactivity properties of the amino acids over their bulkiness in the transmembrane regions. A distinctive role is that charged and polar residues seem to evolve at different rates than other amino acids. This observation is related to the role of the transmembrane bundle in the binding of ligands, that in many cases involve electrostatic and hydrogen bond interactions. This new matrix can be useful in database search and for the construction of more accurate sequence alignments of GPCRs.},
author = {Rios, Santiago and Fernandez, Marta F and Caltabiano, Gianluigi and Campillo, Mercedes and Pardo, Leonardo and Gonzalez, Angel},
doi = {10.1186/s12859-015-0639-4},
file = {:Users/uperron/Desktop/PhD{\_}prj/Literature/12859{\_}2015{\_}Article{\_}639.pdf:pdf},
issn = {1471-2105},
journal = {BMC Bioinformatics},
keywords = {Amino acid substitution matrix,G protein-coupled r,amino acid substitution matrix,evolution,g protein-coupled receptors,gpcr,transmembrane},
pages = {206},
pmid = {26134144},
publisher = {BMC Bioinformatics},
title = {{GPCRtm: An amino acid substitution matrix for the transmembrane region of class A G Protein-Coupled Receptors.}},
url = {http://www.pubmedcentral.nih.gov/articlerender.fcgi?artid=4489126{\&}tool=pmcentrez{\&}rendertype=abstract{\%}5Cnhttp://www.ncbi.nlm.nih.gov/pubmed/26134144{\%}5Cnhttp://www.pubmedcentral.nih.gov/articlerender.fcgi?artid=PMC4489126},
volume={16},
number={1},
year = {2015}
}
@article{Arenas2013,
abstract = {MOTIVATION: Models of molecular evolution aim at describing the evolutionary processes at the molecular level. However, current models rarely incorporate information from protein structure. Conversely, structure-based models of protein evolution have not been commonly applied to simulate sequence evolution in a phylogenetic framework, and they often ignore relevant evolutionary processes such as recombination. A simulation evolutionary framework that integrates substitution models that account for protein structure stability should be able to generate more realistic in silico evolved proteins for a variety of purposes. RESULTS: We developed a method to simulate protein evolution that combines models of protein folding stability, such that the fitness depends on the stability of the native state both with respect to unfolding and misfolding, with phylogenetic histories that can be either specified by the user or simulated with the coalescent under complex evolutionary scenarios, including recombination, demographics and migration. We have implemented this framework in a computer program called ProteinEvolver. Remarkably, comparing these models with empirical amino acid replacement models, we found that the former produce amino acid distributions closer to distributions observed in real protein families, and proteins that are predicted to be more stable. Therefore, we conclude that evolutionary models that consider protein stability and realistic evolutionary histories constitute a better approximation of the real evolutionary process.},
author = {Arenas, Miguel and {Dos Santos}, Helena G. and Posada, David and Bastolla, Ugo},
doi = {10.1093/bioinformatics/btt530},
file = {:Users/uperron/Desktop/PhD{\_}prj/Literature/emss-65354.pdf:pdf},
issn = {13674803},
journal = {Bioinformatics},
keywords = {energy function,molecular evolution,phylogenetic history,protein stability,protein structure},
number = {23},
pages = {3020--3028},
pmid = {24037213},
title = {{Protein evolution along phylogenetic histories under structurally constrained substitution models}},
volume = {29},
year = {2013}
}
@article{Bolland2000,
abstract = {By virtue of its ability to couple the BCR to an inhibitory pathway, FcgammaRIIB can potentially determine the fate of B cells upon IgG immune complex engagement. We now provide evidence for FcgammaRIIB as a component of a peripheral tolerance pathway with the observation that RIIB-/- mice develop autoantibodies and autoimmune glomerulonephritis in a strain-dependent fashion. Transfer of the autoimmune phenotype is associated with the presence of donor RIIB-/- B cells, with the RIIB+/+ myeloid cells primarily derived from the recipient. These results suggest that deficiency of RIIB on B cells leads to autoimmune disease in specific genetic backgrounds, thus identifying it as a susceptibility factor under the influence of epistatic modifiers for the development of autoimmunity.},
author = {Bolland, S and Ravetch, J V},
doi = {S1074-7613(00)00027-3 [pii]},
file = {:Users/uperron/Library/Application Support/Mendeley Desktop/Downloaded/Bolland, Ravetch - 2000 - Spontaneous autoimmune disease in Fc(gamma)RIIB-deficient mice results from strain-specific epistasis.pdf:pdf},
isbn = {1074-7613 (Print)$\backslash$r1074-7613 (Linking)},
issn = {1074-7613},
journal = {Immunity},
pages = {277--285},
pmid = {10981970},
title = {{Spontaneous autoimmune disease in Fc(gamma)RIIB-deficient mice results from strain-specific epistasis.}},
url = {http://www.ncbi.nlm.nih.gov/pubmed/10981970},
volume = {13},
year = {2000}
}
@article{Jiang2015,
author = {Jiang, Qinghua and Ma, Rui and Wang, Jixuan and Wu, Xiaoliang and Jin, Shuilin and Peng, Jiajie and Tan, Renjie and Zhang, Tianjiao and Li, Yu and Wang, Yadong},
doi = {10.1186/1471-2164-16-S3-S2},
file = {:Users/uperron/Library/Application Support/Mendeley Desktop/Downloaded/Jiang et al. - 2015 - LncRNA2Function a comprehensive resource for functional investigation of human lncRNAs based on RNA-seq data.pdf:pdf},
issn = {1471-2164},
journal = {BMC Genomics},
number = {Suppl 3},
pages = {S2},
title = {{LncRNA2Function: a comprehensive resource for functional investigation of human lncRNAs based on RNA-seq data}},
volume = {16},
year = {2015}
}
@article{Rinn2007,
abstract = {Noncoding RNAs (ncRNA) participate in epigenetic regulation but are poorly understood. Here we characterize the transcriptional landscape of the four human HOX loci at five base pair resolution in 11 anatomic sites and identify 231 HOX ncRNAs that extend known transcribed regions by more than 30 kilobases. HOX ncRNAs are spatially expressed along developmental axes and possess unique sequence motifs, and their expression demarcates broad chromosomal domains of differential histone methylation and RNA polymerase accessibility. We identified a 2.2 kilobase ncRNA residing in the HOXC locus, termed HOTAIR, which represses transcription in trans across 40 kilobases of the HOXD locus. HOTAIR interacts with Polycomb Repressive Complex 2 (PRC2) and is required for PRC2 occupancy and histone H3 lysine-27 trimethylation of HOXD locus. Thus, transcription of ncRNA may demarcate chromosomal domains of gene silencing at a distance; these results have broad implications for gene regulation in development and disease states. ?? 2007 Elsevier Inc. All rights reserved.},
archivePrefix = {arXiv},
arxivId = {NIHMS150003},
author = {Rinn, John L. and Kertesz, Michael and Wang, Jordon K. and Squazzo, Sharon L. and Xu, Xiao and Brugmann, Samantha A. and Goodnough, L. Henry and Helms, Jill A. and Farnham, Peggy J. and Segal, Eran and Chang, Howard Y.},
doi = {10.1016/j.cell.2007.05.022},
eprint = {NIHMS150003},
file = {:Users/uperron/Library/Application Support/Mendeley Desktop/Downloaded/Rinn et al. - 2007 - Functional Demarcation of Active and Silent Chromatin Domains in Human HOX Loci by Noncoding RNAs.pdf:pdf},
isbn = {0092-8674 (Print)$\backslash$r0092-8674 (Linking)},
issn = {00928674},
journal = {Cell},
number = {7},
pages = {1311--1323},
pmid = {17604720},
title = {{Functional Demarcation of Active and Silent Chromatin Domains in Human HOX Loci by Noncoding RNAs}},
volume = {129},
year = {2007}
}
@article{Washietl2014,
abstract = {Long intergenic noncoding RNAs (lincRNAs) play diverse regulatory roles in human development and disease, but little is known about their evolutionary history and constraint. Here, we characterize human lincRNA expression patterns in nine tissues across six mammalian species and multiple individuals. Of the 1898 human lincRNAs expressed in these tissues, we find orthologous transcripts for 80{\%} in chimpanzee, 63{\%} in rhesus, 39{\%} in cow, 38{\%} in mouse, and 35{\%} in rat. Mammalian-expressed lincRNAs show remarkably strong conservation of tissue specificity, suggesting that it is selectively maintained. In contrast, abundant splice-site turnover suggests that exact splice sites are not critical. Relative to evolutionarily young lincRNAs, mammalian-expressed lincRNAs show higher primary sequence conservation in their promoters and exons, increased proximity to protein-coding genes enriched for tissue-specific functions, fewer repeat elements, and more frequent single-exon transcripts. Remarkably, we find that 20{\%} of human lincRNAs are not expressed beyond chimpanzee and are undetectable even in rhesus. These hominid-specific lincRNAs are more tissue specific, enriched for testis, and faster evolving within the human lineage.},
author = {Washietl, Stefan and Kellis, Manolis and Garber, Manuel},
doi = {10.1101/gr.165035.113},
file = {:Users/uperron/Library/Application Support/Mendeley Desktop/Downloaded/Washietl, Kellis, Garber - 2014 - Evolutionary dynamics and tissue specificity of human long noncoding RNAs in six mammals.pdf:pdf},
issn = {1549-5469},
journal = {Genome Res.},
month = {mar},
pages = {616--628},
pmid = {24429298},
title = {{Evolutionary dynamics and tissue specificity of human long noncoding RNAs in six mammals.}},
year = {2014}
}
@article{Spielman2015,
abstract = {Biogenic amine receptors play critical roles in regulating behavior and physiology in both vertebrates and invertebrates, particularly within the central nervous system. Members of the G-protein coupled receptor (GPCR) family, these receptors interact with endogenous bioamine ligands such as dopamine, serotonin, and epinephrine, and are targeted by a wide array of pharmaceuticals. Despite the clear clinical and biological importance of these receptors, their evolutionary history remains poorly characterized. In particular, the relationships among biogenic amine receptors and any specific evolutionary constraints acting within distinct receptor subtypes are largely unknown. To advance and facilitate studies in this receptor family, we have constructed a comprehensive, high-quality sequence alignment of vertebrate biogenic amine receptors. In particular, we have integrated a traditional multiple sequence approach with robust structural domain predictions to ensure that alignment columns accurately capture the highly-conserved GPCR structural domains, and we demonstrate how ignoring structural information produces spurious inferences of homology. Using this alignment, we have constructed a structurally-partitioned maximum-likelihood phylogeny from which we deduce novel biogenic amine receptor relationships and uncover previously unrecognized lineage-specific receptor clades. Moreover, we find that roughly 1{\%} of the 3039 sequences in our final alignment are either misannotated or unclassified, and we propose updated classifications for these receptors. We release our comprehensive alignment and its corresponding phylogeny as a resource for future research into the evolution and diversification of biogenic amine receptors.},
author = {Spielman, Stephanie J and Kumar, Keerthana and Wilke, Claus O},
doi = {10.7717/peerj.773},
file = {:Users/uperron/Desktop/PhD{\_}prj/Literature/PeerJ 2015 Spielman.pdf:pdf},
isbn = {2167-8359 (Electronic)},
issn = {2167-8359},
journal = {PeerJ},
keywords = {accepted 26 january 2015,g-protein coupled receptors,multiple sequence alignment,phylogenetics,published 17 february 2015,submitted 31 october 2014},
pages = {e773},
pmid = {25737813},
title = {{Comprehensive, structurally-informed alignment and phylogeny of vertebrate biogenic amine receptors.}},
url = {http://www.pubmedcentral.nih.gov/articlerender.fcgi?artid=4338800{\&}tool=pmcentrez{\&}rendertype=abstract},
volume = {3},
year = {2015}
}
@article{Wang2014a,
abstract = {Gastric cancer is a heterogeneous disease with diverse molecular and histological subtypes. We performed whole-genome sequencing in 100 tumor-normal pairs, along with DNA copy number, gene expression and methylation profiling, for integrative genomic analysis. We found subtype-specific genetic and epigenetic perturbations and unique mutational signatures. We identified previously known (TP53, ARID1A and CDH1) and new (MUC6, CTNNA2, GLI3, RNF43 and others) significantly mutated driver genes. Specifically, we found RHOA mutations in 14.3{\%} of diffuse-type tumors but not in intestinal-type tumors (P {\textless} 0.001). The mutations clustered in recurrent hotspots affecting functional domains and caused defective RHOA signaling, promoting escape from anoikis in organoid cultures. The top perturbed pathways in gastric cancer included adherens junction and focal adhesion, in which RHOA and other mutated genes we identified participate as key players. These findings illustrate a multidimensional and comprehensive genomic landscape that highlights the molecular complexity of gastric cancer and provides a road map to facilitate genome-guided personalized therapy.},
author = {Wang, Kai and Yuen, Siu Tsan and Xu, Jiangchun and Lee, Siu Po and Yan, Helen H N and Shi, Stephanie T and Siu, Hoi Cheong and Deng, Shibing and Chu, Kent Man and Law, Simon and Chan, Kok Hoe and Chan, Annie S Y and Tsui, Wai Yin and Ho, Siu Lun and Chan, Anthony K W and Man, Jonathan L K and Foglizzo, Valentina and Ng, Man Kin and Chan, April S and Ching, Yick Pang and Cheng, Grace H W and Xie, Tao and Fernandez, Julio and Li, Vivian S W and Clevers, Hans and Rejto, Paul a and Mao, Mao and Leung, Suet Yi},
doi = {10.1038/ng.2983},
file = {:Users/uperron/Library/Application Support/Mendeley Desktop/Downloaded/Wang et al. - 2014 - Whole-genome sequencing and comprehensive molecular profiling identify new driver mutations in gastric cancer.pdf:pdf},
issn = {1546-1718},
journal = {Nat. Genet.},
month = {jun},
number = {6},
pages = {573--82},
pmid = {24816253},
publisher = {Nature Publishing Group},
title = {{Whole-genome sequencing and comprehensive molecular profiling identify new driver mutations in gastric cancer.}},
url = {http://www.ncbi.nlm.nih.gov/pubmed/24816253},
volume = {46},
year = {2014}
}
@article{Ponting2009,
abstract = {RNA is not only a messenger operating between DNA and protein. Transcription of essentially the entire eukaryotic genome generates a myriad of non-protein-coding RNA species that show complex overlapping patterns of expression and regulation. Although long noncoding RNAs (lncRNAs) are among the least well-understood of these transcript species, they cannot all be dismissed as merely transcriptional "noise." Here, we review the evolution of lncRNAs and their roles in transcriptional regulation, epigenetic gene regulation, and disease. ?? 2009 Elsevier Inc. All rights reserved.},
author = {Ponting, Chris P. and Oliver, Peter L. and Reik, Wolf},
doi = {10.1016/j.cell.2009.02.006},
file = {:Users/uperron/Library/Application Support/Mendeley Desktop/Downloaded/Ponting, Oliver, Reik - 2009 - Evolution and Functions of Long Noncoding RNAs.pdf:pdf},
isbn = {1097-4172 (Electronic) 0092-8674 (Linking)},
issn = {00928674},
journal = {Cell},
number = {4},
pages = {629--641},
pmid = {19239885},
publisher = {Elsevier Inc.},
title = {{Evolution and Functions of Long Noncoding RNAs}},
url = {http://dx.doi.org/10.1016/j.cell.2009.02.006},
volume = {136},
year = {2009}
}
@article{Okazaki2002,
abstract = {Only a small proportion of the mouse genome is transcribed into mature messenger RNA transcripts. There is an international collaborative effort to identify all full-length mRNA transcripts from the mouse, and to ensure that each is represented in a physical collection of clones. Here we report the manual annotation of 60,770 full-length mouse complementary DNA sequences. These are clustered into 33,409 'transcriptional units', contributing 90.1{\%} of a newly established mouse transcriptome database. Of these transcriptional units, 4,258 are new protein-coding and 11,665 are new non-coding messages, indicating that non-coding RNA is a major component of the transcriptome. 41{\%} of all transcriptional units showed evidence of alternative splicing. In protein-coding transcripts, 79{\%} of splice variations altered the protein product. Whole-transcriptome analyses resulted in the identification of 2,431 sense-antisense pairs. The present work, completely supported by physical clones, provides the most comprehensive survey of a mammalian transcriptome so far, and is a valuable resource for functional genomics.},
author = {Okazaki, Y and Furuno, M and Kasukawa, T and Adachi, J and Bono, H and Kondo, S and Nikaido, I and Osato, N and Saito, R and Suzuki, H and Yamanaka, I and Kiyosawa, H and Yagi, K and Tomaru, Y and Hasegawa, Y and Nogami, A and Schonbach, C and Gojobori, T and Baldarelli, R and Hill, D P and Bult, C and Hume, D A and Quackenbush, J and Schriml, L M and Kanapin, A and Matsuda, H and Batalov, S and Beisel, K W and Blake, J A and Bradt, D and Brusic, V and Chothia, C and Corbani, L E and Cousins, S and Dalla, E and Dragani, T A and Fletcher, C F and Forrest, A and Frazer, K S and Gaasterland, T and Gariboldi, M and Gissi, C and Godzik, A and Gough, J and Grimmond, S and Gustincich, S and Hirokawa, N and Jackson, I J and Jarvis, E D and Kanai, A and Kawaji, H and Kawasawa, Y and Kedzierski, R M and King, B L and Konagaya, A and Kurochkin, I V and Lee, Y and Lenhard, B and Lyons, P A and Maglott, D R and Maltais, L and Marchionni, L and McKenzie, L and Miki, H and Nagashima, T and Numata, K and Okido, T and Pavan, W J and Pertea, G and Pesole, G and Petrovsky, N and Pillai, R and Pontius, J U and Qi, D and Ramachandran, S and Ravasi, T and Reed, J C and Reed, D J and Reid, J and Ring, B Z and Ringwald, M and Sandelin, A and Schneider, C and Semple, C A and Setou, M and Shimada, K and Sultana, R and Takenaka, Y and Taylor, M S and Teasdale, R D and Tomita, M and Verardo, R and Wagner, L and Wahlestedt, C and Wang, Y and Watanabe, Y and Wells, C and Wilming, L G and Wynshaw-Boris, A and Yanagisawa, M and Yang, I and Yang, L and Yuan, Z and Zavolan, M and Zhu, Y and Zimmer, A and Carninci, P and Hayatsu, N and Hirozane-Kishikawa, T and Konno, H and Nakamura, M and Sakazume, N and Sato, K and Shiraki, T and Waki, K and Kawai, J and Aizawa, K and Arakawa, T and Fukuda, S and Hara, A and Hashizume, W and Imotani, K and Ishii, Y and Itoh, M and Kagawa, I and Miyazaki, A and Sakai, K and Sasaki, D and Shibata, K and Shinagawa, A and Yasunishi, A and Yoshino, M and Waterston, R and Lander, E S and Rogers, J and Birney, E and Hayashizaki, Y and Consortium, Fantom and I, Riken Genome Exploration Research Group Phase and Team, I I},
doi = {10.1038/nature01266},
file = {:Users/uperron/Library/Application Support/Mendeley Desktop/Downloaded/Okazaki et al. - 2002 - Analysis of the mouse transcriptome based on functional annotation of 60,770 full-length cDNAs.pdf:pdf},
isbn = {0028-0836 (Print)$\backslash$r0028-0836 (Linking)},
issn = {0028-0836},
journal = {Nature},
keywords = {*Genomics/methods,Alternative Splicing/genetics,Amino Acid Motifs,Animals,Chromosomes, Mammalian/genetics,Cloning, Molecular,DNA, Complementary/*genetics,Databases, Genetic,Expressed Sequence Tags,Genes/genetics,Humans,Membrane Proteins/genetics,Mice/*genetics,Physical Chromosome Mapping,Protein Structure, Tertiary,Proteome/chemistry/genetics,RNA, Antisense/genetics,RNA, Messenger/analysis/genetics,RNA, Untranslated/analysis/genetics,Transcription Initiation Site,Transcription, Genetic/*genetics},
number = {6915},
pages = {563--573},
pmid = {12466851},
title = {{Analysis of the mouse transcriptome based on functional annotation of 60,770 full-length cDNAs}},
url = {http://www.ncbi.nlm.nih.gov/pubmed/12466851},
volume = {420},
year = {2002}
}
@article{Ramage2015,
abstract = {Hepatitis C virus (HCV) is a leading cause of liver disease, but insight into virus-host interactions remains limited. We systematically used affinity purification/mass spectrometry to define the host interactions of all ten HCV proteins in hepatoma cells. We combined these studies with RNAi knockdown of corresponding genes using a two-step scoring approach to generate a map of 139 high-confidence HCV-host protein-protein interactions. We found mitochondrial proteins highly involved in HCV infection and characterized an interaction between the viral core protein and host protein within bgcn homolog (WIBG). Expression of core prevents WIBG from binding its regular interaction partners Y14 and Magoh, two known mediators of the nonsense-mediated mRNA decay pathway. We discovered that this surveillance pathway is disrupted in HCV-infected cells, causing potentially harmful transcripts to accumulate. Our study provides a comprehensive view of HCV-host interactions and uncovers mechanisms for how HCV perturbs host functions during infection.},
author = {Ramage, Holly R. and Kumar, G. Renuka and Verschueren, Erik and Johnson, Jeffrey R. and VonDollen, John and Johnson, Tasha and Newton, Billy and Shah, Priya and Horner, Julie and Krogan, Nevan J. and Ott, Melanie},
doi = {10.1016/j.molcel.2014.12.028},
file = {:Users/uperron/Library/Application Support/Mendeley Desktop/Downloaded/Ramage et al. - 2015 - A combined proteomicsgenomics approach links hepatitis C virus infection with nonsense-mediated mRNA decay.pdf:pdf},
isbn = {01650157},
issn = {10974164},
journal = {Mol. Cell},
number = {2},
pages = {329--340},
pmid = {25616068},
publisher = {Elsevier Inc.},
title = {{A combined proteomics/genomics approach links hepatitis C virus infection with nonsense-mediated mRNA decay}},
url = {http://dx.doi.org/10.1016/j.molcel.2014.12.028},
volume = {57},
year = {2015}
}
@article{Stamatakis2014,
author = {Stamatakis, Alexandros},
title = {{RAxML} version 8: a tool for phylogenetic analysis and post-analysis of large phylogenies},
journal = {Bioinformatics},
volume = {30},
number = {9},
pages = {1312-1313},
year = {2014},
doi = {10.1093/bioinformatics/btu033},
URL = {http://dx.doi.org/10.1093/bioinformatics/btu033},
eprint = {/oup/backfile/content_public/journal/bioinformatics/30/9/10.1093_bioinformatics_btu033/3/btu033.pdf}
}

@Article{Schliep2011,
   Author="Schliep, K. P. ",
   Title="{phangorn: phylogenetic analysis in {R}}",
   Journal="Bioinformatics",
   Year="2011",
   Volume="27",
   Number="4",
   Pages="592--593",
   Month="Feb"
}

@Article{Whelan2015,
   Author="Whelan, S.  and Allen, J. E.  and Blackburne, B. P.  and Talavera, D. ",
   Title="{{M}odel{O}{M}atic: fast and automated model selection between {R}{Y}, nucleotide, amino acid, and codon substitution models}",
   Journal="Syst. Biol.",
   Year="2015",
   Volume="64",
   Number="1",
   Pages="42--55",
   Month="Jan"
}
@Article{Ingles-Prieto2013,
   Author="Ingles-Prieto, A.  and Ibarra-Molero, B.  and Delgado-Delgado, A.  and Perez-Jimenez, R.  and Fernandez, J. M.  and Gaucher, E. A.  and Sanchez-Ruiz, J. M.  and Gavira, J. A. ",
   Title="{{C}onservation of protein structure over four billion years}",
   Journal="Structure",
   Year="2013",
   Volume="21",
   Number="9",
   Pages="1690--1697",
   Month="Sep"
}
@Article{Hart2014,
   Author="Hart, K. M.  and Harms, M. J.  and Schmidt, B. H.  and Elya, C.  and Thornton, J. W.  and Marqusee, S. ",
   Title="{{T}hermodynamic system drift in protein evolution}",
   Journal="PLoS Biol.",
   Year="2014",
   Volume="12",
   Number="11",
   Pages="e1001994",
   Month="Nov"
}

@article{Le2008,
author = {Le, Si Quang and Gascuel, Olivier},
doi = {10.1093/molbev/msn067},
file = {:Users/uperron/Desktop/PhD{\_}prj/Literature/msn067.pdf:pdf},
isbn = {1537-1719 (Electronic)$\backslash$n0737-4038 (Linking)},
issn = {07374038},
journal = {Mol. Biol. Evol.},
keywords = {Amino acid substitutions,JTT,Maximum likelihood estimations,Phylogenetic inference,Replacement matrices,WAG},
number = {7},
pages = {1307--1320},
pmid = {18367465},
title = {{An improved general amino acid replacement matrix}},
volume = {25},
year = {2008}
}


@article{Pupko2000,
abstract = {A dynamic programming algorithm is developed for maximum-likelihood reconstruction of the set of all ancestral amino acid sequences in a phylogenetic tree. To date, exhaustive algorithms that find the most likely set of ancestral states (joint reconstruction) have running times that scale exponentially with the number of sequences and are thus limited to very few taxa. The time requirement of our new algorithm scales linearly with the number of sequences and is therefore applicable to practically any number of taxa. A detailed description of the new algorithm and an example of its application to cytochrome b sequences are provided.},
author = {Pupko, Tal and Pe'er, I and Shamir, Ron and Graur, Dan},
doi = {10.1093/oxfordjournals.molbev.a026369},
file = {:Users/uperron/Desktop/PhD{\_}prj/Literature/9bf73e63afafbc9272ce8d01c85cd1a1d16b.pdf:pdf},
isbn = {0737-4038 (Print)$\backslash$r0737-4038 (Linking)},
issn = {0737-4038},
journal = {Mol. Biol. Evol.},
keywords = {ast algorithm for joint,reconstruction of ancestral amino},
number = {6},
pages = {890--896},
pmid = {10833195},
title = {{A fast algorithm for joint reconstruction of ancestral amino acid sequences.}},
url = {http://www.ncbi.nlm.nih.gov/pubmed/10833195},
volume = {17},
year = {2000}
}

% 24710963 
@Article{Risso2014,
   Author="Risso, V. A.  and Gavira, J. A.  and Gaucher, E. A.  and Sanchez-Ruiz, J. M. ",
   Title="{{P}henotypic comparisons of consensus variants versus laboratory resurrections of {P}recambrian proteins}",
   Journal="Proteins",
   Year="2014",
   Volume="82",
   Number="6",
   Pages="887--896",
   Month="Jun"
}


% 21565705 
@Article{Konno2011,
   Author="Konno, A.  and Kitagawa, A.  and Watanabe, M.  and Ogawa, T.  and Shirai, T. ",
   Title="{{T}racing protein evolution through ancestral structures of fish galectin}",
   Journal="Structure",
   Year="2011",
   Volume="19",
   Number="5",
   Pages="711--721",
   Month="May"
}

% 29686357 
@Article{Clifton2018,
   Author="Clifton, B. E.  and Kaczmarski, J. A.  and Carr, P. D.  and Gerth, M. L.  and Tokuriki, N.  and Jackson, C. J. ",
   Title="{{E}volution of cyclohexadienyl dehydratase from an ancestral solute-binding protein}",
   Journal="Nat. Chem. Biol.",
   Year="2018",
   Volume="14",
   Number="6",
   Pages="542--547",
   Month="Jun"
}


@article{Bergsma2013,
title = "A bias-correction for {C}ram\'er's {V} and {T}schuprow's {T}",
journal = "J. Korean Stat. Soc.",
volume = "42",
number = "3",
pages = "323 - 328",
year = "2013",
issn = "1226-3192",
doi = "https://doi.org/10.1016/j.jkss.2012.10.002",
url = "http://www.sciencedirect.com/science/article/pii/S1226319212001032",
author = "Bergsma, W.",
keywords = "Contingency table, Nominal data, Measure of association, Chi-square test, Contingency coefficient, Cramers , Tschuprows , Bias-correction"
}

@article{Koonin2005,
author = {Koonin, Eugene V.},
title = {Orthologs, Paralogs, and Evolutionary Genomics},
journal = {Annu. Rev. Genet.},
volume = {39},
number = {1},
pages = {309-338},
year = {2005},
doi = {10.1146/annurev.genet.39.073003.114725}}

@article{Ginalski2006,
title = "Comparative modeling for protein structure prediction",
journal = "Curr. Opin. Struct. Biol.",
volume = "16",
number = "2",
pages = "172 - 177",
year = "2006",
issn = "0959-440X",
doi = "https://doi.org/10.1016/j.sbi.2006.02.003",
url = "http://www.sciencedirect.com/science/article/pii/S0959440X06000364",
author = "Krzysztof Ginalski"
}
abstract = {Orthologs and paralogs are two fundamentally different types of homologous genes that evolved, respectively, by vertical descent from a single ancestral gene and by duplication. Orthology and paralogy are key concepts of evolutionary genomics. A clear distinction between orthologs and paralogs is critical for the construction of a robust evolutionary classification of genes and reliable functional annotation of newly sequenced genomes. Genome comparisons show that orthologous relationships with genes from taxonomically distant species can be established for the majority of the genes from each sequenced genome. This review examines in depth the definitions and subtypes of orthologs and paralogs, outlines the principal methodological approaches employed for identification of orthology and paralogy, and considers evolutionary and functional implications of these concepts. }
}

@book{Felsenstein2004,
author = {Felsenstein, J.},
title = {Inferring Phylogenies},
publisher = {Sinauer Associates, Sunderland, MA},
edition = {1st},
year= {2004},
}

% 9092465 
@Article{Huelsenbeck1997,
   Author="Huelsenbeck, J. P.  and Rannala, B. ",
   Title="{{P}hylogenetic methods come of age: testing hypotheses in an evolutionary context}",
   Journal="Science",
   Year="1997",
   Volume="276",
   Number="5310",
   Pages="227--232",
   Month="Apr"
}

@article{Sokal1958,
author="Sokal, R. R.",
title="A statistical method for evaluating systematic relationship",
journal="University of Kansas Science Bulletin",
ISSN="",
publisher="",
year="1958",
month="",
volume="28",
number="",
pages="1409-1438",
URL="https://ci.nii.ac.jp/naid/10011406054/en/",
DOI="",
}

@article{Saitou1987,
author = {Saitou, N and Nei, M},
title = {The neighbor-joining method: a new method for reconstructing phylogenetic trees.},
journal = {Mol. Biol. Evol.},
volume = {4},
number = {4},
pages = {406-425},
year = {1987},
doi = {10.1093/oxfordjournals.molbev.a040454},
URL = {http://dx.doi.org/10.1093/oxfordjournals.molbev.a040454},
eprint = {/oup/backfile/content_public/journal/mbe/4/4/10.1093_oxfordjournals.molbev.a040454/1/7sait.pdf}
}

@article {Kozlov2018_preprint,
	author = {Kozlov, Alexey and Darriba, Diego and Flouri, Tomas and Morel, Benoit and Stamatakis, Alexandros},
	title = {{RAxML-NG}: a fast, scalable, and user-friendly tool for maximum likelihood phylogenetic inference},
	year = {2018},
	doi = {10.1101/447110},
	publisher = {Cold Spring Harbor Laboratory},
	abstract = {Motivation: Phylogenies are important for fundamental biological research, but also have numerous applications in biotechnology, agriculture, and medicine. Finding the optimal tree under the popular maximum likelihood (ML) criterion is known to be NP-hard. Thus, highly optimized and scalable codes are needed to analyze constantly growing empirical datasets. Results: We present RAxML-NG, a from scratch re-implementation of the established greedy tree search algorithm of RAxML/ExaML. RAxML-NG offers improved accuracy, flexibility, speed, scalability, and usability. It compares favorably to IQ-Tree, an increasingly popular recent tool for ML-based phylogenetic inference. Finally, RAxML-NG introduces several new features, such as the detection of terraces in tree space and a the recently introduced transfer bootstrap support metric. Availability: The code is available under GNU GPL at https://github.com/amkozlov/raxml-ng . RAxML-NG web service (maintained by Vital-IT) is available at https://raxml-ng.vital-it.ch/ .},
	URL = {https://www.biorxiv.org/content/early/2018/10/18/447110},
	eprint = {https://www.biorxiv.org/content/early/2018/10/18/447110.full.pdf},
	journal = {bioR$\chi$iv},
	note = {doi: 10.1101/447110}
}

% 23864121 
@Article{Harms2013,
   Author="Harms, M. J.  and Thornton, J. W. ",
   Title="{{E}volutionary biochemistry: revealing the historical and physical causes of protein properties}",
   Journal="Nat. Rev. Genet.",
   Year="2013",
   Volume="14",
   Number="8",
   Pages="559--571",
   Month="Aug"
}

% 27288744 
@Article{Wheeler2016,
   Author="Wheeler, L. C.  and Lim, S. A.  and Marqusee, S.  and Harms, M. J. ",
   Title="{{T}he thermostability and specificity of ancient proteins}",
   Journal="Curr. Opin. Struct. Biol.",
   Year="2016",
   Volume="38",
   Pages="37--43",
   Month="06"
}

@Article{Hogeweg1984,
author="Hogeweg, P.
and Hesper, B.",
title="The alignment of sets of sequences and the construction of phyletic trees: An integrated method",
journal="J. Mol. Evol.",
year="1984",
month="Jun",
day="01",
volume="20",
number="2",
pages="175--186",
abstract="In this paper we argue that the alignment of sets of sequences and the construction of phyletic trees cannot be treated separately. The concept of `good alignment' is meaningless without reference to a phyletic tree, and the construction of phyletic trees presupposes alignment of the sequences.",
issn="1432-1432",
doi="10.1007/BF02257378",
url="https://doi.org/10.1007/BF02257378"
}


@Article{Edgar2004,
author="Edgar, Robert C.",
title="MUSCLE: a multiple sequence alignment method with reduced time and space complexity",
journal="BMC Bioinformatics",
year="2004",
month="Aug",
day="19",
volume="5",
number="1",
pages="113",
abstract="In a previous paper, we introduced MUSCLE, a new program for creating multiple alignments of protein sequences, giving a brief summary of the algorithm and showing MUSCLE to achieve the highest scores reported to date on four alignment accuracy benchmarks. Here we present a more complete discussion of the algorithm, describing several previously unpublished techniques that improve biological accuracy and / or computational complexity. We introduce a new option, MUSCLE-fast, designed for high-throughput applications. We also describe a new protocol for evaluating objective functions that align two profiles.",
issn="1471-2105",
doi="10.1186/1471-2105-5-113",
url="https://doi.org/10.1186/1471-2105-5-113"
}

@Article{Felsenstein1981,
author="Felsenstein, Joseph",
title="Evolutionary trees from {D}{N}{A} sequences: a maximum likelihood approach",
journal="J. Mol. Evol.",
year="1981",
month="Nov",
day="01",
volume="17",
number="6",
pages="368--376",
abstract="The application of maximum likelihood techniques to the estimation of evolutionary trees from nucleic acid sequence data is discussed. A computationally feasible method for finding such maximum likelihood estimates is developed, and a computer program is available. This method has advantages over the traditional parsimony algorithms, which can give misleading results if rates of evolution differ in different lineages. It also allows the testing of hypotheses about the constancy of evolutionary rates by likelihood ratio tests, and gives rough indication of the error of the estimate of the tree.",
issn="1432-1432",
doi="10.1007/BF01734359",
url="https://doi.org/10.1007/BF01734359"
}

% 8277861 
@Article{Yang1993,
   Author="Yang, Z. ",
   Title="{{M}aximum-likelihood estimation of phylogeny from {D}{N}{A} sequences when substitution rates differ over sites}",
   Journal="Mol. Biol. Evol.",
   Year="1993",
   Volume="10",
   Number="6",
   Pages="1396--1401",
   Month="Nov"
}

@article{Sullivan2005,
author = {Sullivan, Jack and Joyce, Paul},
title = {Model Selection in Phylogenetics},
journal = {Annu. Rev. Ecol. Evol. Syst.},
volume = {36},
number = {1},
pages = {445-466},
year = {2005},
doi = {10.1146/annurev.ecolsys.36.102003.152633},

URL = { 
        https://doi.org/10.1146/annurev.ecolsys.36.102003.152633
    
},
eprint = { 
        https://doi.org/10.1146/annurev.ecolsys.36.102003.152633
    
}
,
    abstract = {  AbstractInvestigation into model selection has a long history in the statistical literature. As model-based approaches begin dominating systematic biology, increased attention has focused on how models should be selected for distance-based, likelihood, and Bayesian phylogenetics. Here, we review issues that render model-based approaches necessary, briefly review nucleotide-based models that attempt to capture relevant features of evolutionary processes, and review methods that have been applied to model selection in phylogenetics: likelihood-ratio tests, AIC, BIC, and performance-based approaches. }
}

@ARTICLE{Akaike1974,
author={H. Akaike},
journal={IEEE Trans. Automat. Contr.},
title={A new look at the statistical model identification},
year={1974},
volume={19},
number={6},
pages={716-723},
keywords={Parameter identification;Time series;maximum-likelihood (ML) estimation;Testing;Maximum likelihood estimation;Time series analysis;Estimation theory;Linear systems;Roundoff errors;History;Stochastic processes;Sampling methods;Art},
doi={10.1109/TAC.1974.1100705},
ISSN={0018-9286},
month={December},}

@article{Anderson2002,
 ISSN = {0022541X, 19372817},
 URL = {http://www.jstor.org/stable/3803155},
 abstract = {We offer suggestions to avoid misuse of information-theoretic methods in wildlife laboratory and field studies. Our suggestions relate to basic science issues and the need to ask deeper questions (4 problems are noted), errors in the way that analytical methods are used (7 problems), and outright mistakes seen commonly in the published literature (5 problems). We assume that readers are familiar with the information-theoretic approaches and provide several examples of misuse. Any method can be misused-our purpose here is to suggest constructive ways to avoid misuse.},
 author = {David R. Anderson and Kenneth P. Burnham},
 journal = {J. Wildl. Manage.},
 number = {3},
 pages = {912--918},
 publisher = {[Wiley, Wildlife Society]},
 title = {Avoiding Pitfalls When Using Information-Theoretic Methods},
 volume = {66},
 year = {2002}
}

@article{Yang2007,
author = {Yang, Ziheng},
title = {{P}{A}{M}{L} 4: phylogenetic analysis by maximum likelihood},
journal = {Mol. Biol. Evol.},
volume = {24},
number = {8},
pages = {1586-1591},
year = {2007},
doi = {10.1093/molbev/msm088},
URL = {http://dx.doi.org/10.1093/molbev/msm088},
eprint = {/oup/backfile/content_public/journal/mbe/24/8/10.1093/molbev/msm088/2/msm088.pdf}
}


@article {Yang1995,
	author = {Yang, Z and Kumar, S and Nei, M},
	title = {A new method of inference of ancestral nucleotide and amino acid sequences.},
	volume = {141},
	number = {4},
	pages = {1641--1650},
	year = {1995},
	publisher = {Genetics},
	abstract = {A statistical method was developed for reconstructing the nucleotide or amino acid sequences of extinct ancestors, given the phylogeny and sequences of the extant species. A model of nucleotide or amino acid substitution was employed to analyze data of the present-day sequences, and maximum likelihood estimates of parameters such as branch lengths were used to compare the posterior probabilities of assignments of character states (nucleotides or amino acids) to interior nodes of the tree; the assignment having the highest probability was the best reconstruction at the site. The lysozyme c sequences of six mammals were analyzed by using the likelihood and parsimony methods. The new likelihood-based method was found to be superior to the parsimony method. The probability that the amino acids for all interior nodes at a site reconstructed by the new method are correct was calculated to be 0.91, 0.86, and 0.73 for all, variable, and parsimony-informative sites, respectively, whereas the corresponding probabilities for the parsimony method were 0.84, 0.76, and 0.51, respectively. The probability that an amino acid in an ancestral sequence is correctly reconstructed by the likelihood analysis ranged from 91.3 to 98.7\% for the four ancestral sequences.},
	issn = {0016-6731},
	URL = {http://www.genetics.org/content/141/4/1641},
	eprint = {http://www.genetics.org/content/141/4/1641.full.pdf},
	journal = {Genetics}
}

@article{DUNBRACK2002,
title = "Rotamer Libraries in the 21st Century",
journal = "Curr. Opin. Struct. Biol.",
volume = "12",
number = "4",
pages = "431 - 440",
year = "2002",
issn = "0959-440X",
doi = "https://doi.org/10.1016/S0959-440X(02)00344-5",
url = "http://www.sciencedirect.com/science/article/pii/S0959440X02003445",
author = "Roland L Dunbrack",
keywords = "Rotamer, rotamer library, sidechain, backbone-dependent, homology modeling, protein design"
}

  @article{Lovell2000,
author = {Lovell, Simon C. and Word, J. Michael and Richardson, Jane S. and Richardson, David C.},
title = {The penultimate rotamer library},
year = {2000},
journal = {Proteins},
volume = {40},
number = {3},
pages = {389-408},
keywords = {side-chain rotamer library, all-atom contact analysis, structure validation, reversed leucines, explicit hydrogens, van der Waals analysis},
doi = {10.1002/1097-0134(20000815)40:3<389::AID-PROT50>3.0.CO;2-2},
url = {https://onlinelibrary.wiley.com/doi/abs/10.1002/1097-0134%2820000815%2940%3A3%3C389%3A%3AAID-PROT50%3E3.0.CO%3B2-2},
eprint = {https://onlinelibrary.wiley.com/doi/pdf/10.1002/1097-0134%2820000815%2940%3A3%3C389%3A%3AAID-PROT50%3E3.0.CO%3B2-2},
}


@article{Dunbrack1997,
author = {Dunbrack, Roland L. and Cohen, Fred E.},
title = {Bayesian statistical analysis of protein side-chain rotamer preferences},
year = {1997},
journal = {Protein Sci.},
volume = {6},
number = {8},
pages = {1661-1681},
keywords = {Bayesian statistics, molecular mechanics, protein structure, rotamers, side chains},
doi = {10.1002/pro.5560060807},
url = {https://onlinelibrary.wiley.com/doi/abs/10.1002/pro.5560060807},
eprint = {https://onlinelibrary.wiley.com/doi/pdf/10.1002/pro.5560060807},
}

@article{Fletcher2009,
author = {Fletcher, William and Yang, Ziheng},
title = {{INDELible: a flexible simulator of biological sequence evolution}},
journal = {Mol. Biol. Evol.},
volume = {26},
number = {8},
pages = {1879-1888},
year = {2009},
doi = {10.1093/molbev/msp098},
URL = {http://dx.doi.org/10.1093/molbev/msp098},
eprint = {/oup/backfile/content_public/journal/mbe/26/8/10.1093/molbev/msp098/2/msp098.pdf}
}

@article{Al-mohy2009,
author = {Al-mohy, Awad H and Higham, Nicholas J},
keywords = {matrix exponential,matrix function,pad,scaling and squaring method},
journal = {SIAM Journal on Matrix Analysis and Applications},
number = {3},
pages = {970--989},
title = {A New Scaling and Squaring Algorithm for the Matrix Exponential},
volume = {31},
year = {2009}
}

@article{Robinson1981,
title = "Comparison of phylogenetic trees",
journal = "Mathematical Biosciences",
volume = "53",
number = "1",
pages = "131 - 147",
year = "1981",
issn = "0025-5564",
doi = "https://doi.org/10.1016/0025-5564(81)90043-2",
url = "http://www.sciencedirect.com/science/article/pii/0025556481900432",
author = "D.F. Robinson and L.R. Foulds"
}


@article{Uniprot2018,
author = {{UniProt Consortium}},
title = {UniProt: the universal protein knowledgebase},
journal = {Nucleic Acids Res.},
volume = {45},
number = {D1},
pages = {D158-D169},
year = {2017},
doi = {10.1093/nar/gkw1099},
URL = {http://dx.doi.org/10.1093/nar/gkw1099},
eprint = {/oup/backfile/content_public/journal/nar/45/d1/10.1093_nar_gkw1099/4/gkw1099.pdf}
}

@Article{Katoh2013,
   Author="Katoh, K.  and Standley, D. M. ",
   Title="{{M}{A}{F}{F}{T} multiple sequence alignment software version 7: improvements in performance and usability}",
   Journal="Mol. Biol. Evol.",
   Year="2013",
   Volume="30",
   Number="4",
   Pages="772--780",
   Month="Apr"
}

% 4843792 
@Article{Grantham1974,
   Author="Grantham, R. ",
   Title="{{A}mino acid difference formula to help explain protein evolution}",
   Journal="Science",
   Year="1974",
   Volume="185",
   Number="4154",
   Pages="862--864",
   Month="Sep"
}

@article{Kullback1951,
author = "Kullback, S. and Leibler, R. A.",
doi = "10.1214/aoms/1177729694",
fjournal = "The Annals of Mathematical Statistics",
journal = "Ann. Math. Statist.",
month = "03",
number = "1",
pages = "79--86",
publisher = "The Institute of Mathematical Statistics",
title = "On Information and Sufficiency",
url = "https://doi.org/10.1214/aoms/1177729694",
volume = "22",
year = "1951"
}

@article{Le2012,
author = {Le, Si Quang and Dang, Cuong Cao and Gascuel, Olivier},
title = {Modeling Protein Evolution with Several Amino Acid Replacement Matrices Depending on Site Rates},
journal = {Mol. Biol. Evol.},
volume = {29},
number = {10},
pages = {2921-2936},
year = {2012},
doi = {10.1093/molbev/mss112},
URL = {http://dx.doi.org/10.1093/molbev/mss112},
eprint = {/oup/backfile/content_public/journal/mbe/29/10/10.1093/molbev/mss112/2/mss112.pdf}
}

@article{Korostensky2000,
author = {Korostensky, Chantal and Gonnet, Gaston H.},
title = {Using traveling salesman problem algorithms for evolutionary  tree construction },
journal = {Bioinformatics},
volume = {16},
number = {7},
pages = {619-627},
year = {2000},
doi = {10.1093/bioinformatics/16.7.619},
URL = {http://dx.doi.org/10.1093/bioinformatics/16.7.619},
eprint = {/oup/backfile/content_public/journal/bioinformatics/16/7/10.1093/bioinformatics/16.7.619/2/160619.pdf}
}

@article{trueblood1996,
  title={{Atomic dispacement parameter nomenclature. Report of a subcommittee on atomic displacement parameter nomenclature}},
  author={Trueblood, KN and B{\"u}rgi, H-B and Burzlaff, H and Dunitz, JD and Gramaccioli, CM and Schulz, HH and Shmueli, U and Abrahams, SC},
  journal={Acta Cryst. A},
  volume={52},
  number={5},
  pages={770--781},
  year={1996},
  publisher={Wiley Online Library}
}

@Article{Huelsenbeck2002,
   Author="Huelsenbeck, J. P. ",
   Title="{{T}esting a covariotide model of {D}{N}{A} substitution}",
   Journal="Mol. Biol. Evol.",
   Year="2002",
   Volume="19",
   Number="5",
   Pages="698--707",
   Month="May"
}

@Article{Herrero2016,
   Author="Herrero, J.  and Muffato, M.  and Beal, K.  and Fitzgerald, S.  and Gordon, L.  and Pignatelli, M.  and Vilella, A. J.  and Searle, S. M.  and Amode, R.  and Brent, S.  and Spooner, W.  and Kulesha, E.  and Yates, A.  and Flicek, P. ",
   Title="{{E}nsembl comparative genomics resources}",
   Journal="Database",
   Year="2016",
   Volume="2016"
}

@article{Zhao2001,
author = {Zhao, Shanrong and Goodsell, David S. and Olson, Arthur J.},
title = {Analysis of a data set of paired uncomplexed protein structures: new metrics for side-chain flexibility and model evaluation},
journal = {Proteins},
volume = {43},
number = {3},
pages = {271-279},
keywords = {side-chain flexibility, protein structure prediction},
doi = {10.1002/prot.1038},
url = {https://onlinelibrary.wiley.com/doi/abs/10.1002/prot.1038},
eprint = {https://onlinelibrary.wiley.com/doi/pdf/10.1002/prot.1038},
abstract = {Abstract We compiled and analyzed a data set of paired protein structures containing proteins for which multiple high-quality uncomplexed atomic structures were available in the Protein Data Bank. Side-chain flexibility was quantified, yielding a set of residue- and environment-specific confidence levels describing the range of motion around  and angles. As expected, buried residues were inflexible, adopting similar conformations in different crystal structure analyses. Ile, Thr, Asn, Asp, and the large aromatics also showed limited flexibility when exposed on the protein surface, whereas exposed Ser, Lys, Arg, Met, Gln, and Glu residues were very flexible. This information is different from and complementary to the information available from rotamer surveys. The confidence levels are useful for assessing the significance of observed side-chain motion and estimating the extent of side-chain motion in protein structure prediction. We compare the performance of a simple 40 threshold with these quantitative confidence levels in a critical evaluation of side-chain prediction with the program SCWRL. Proteins 2001;43:27101 Wiley-Liss, Inc.},
year = {2001}
}

@Article{Challis2012,
   Author="Challis, C. J.  and Schmidler, S. C. ",
   Title="{{A} stochastic evolutionary model for protein structure alignment and phylogeny}",
   Journal="Mol. Biol. Evol.",
   Year="2012",
   Volume="29",
   Pages="3575--3587"
}

@article{Herman2014,
  title={Simultaneous {B}ayesian estimation of alignment and phylogeny under a joint model of protein sequence and structure},
  author={Herman, J. L. and Challis, C. J. and Nov{\'a}k, {\'A}. and Hein, J. and Schmidler, S. C.},
  journal={Mol. Biol. Evol.},
  volume={31},
  pages={2251--2266},
  year={2014},
  publisher={Oxford University Press}
}

@article{Golden2017,
  title={A generative angular model of protein structure evolution},
  author={Golden, M. and Garc{\'\i}a-Portugu{\'e}s, E. and S{\o}rensen, M. and Mardia, K. V. and Hamelryck, T. and Hein, J.},
  journal={Mol. Biol. Evol.},
  volume={34},
  pages={2085-2100},
  year={2017},
  publisher={Oxford University Press}
}
