# Supplementary material for: Modeling Structural Constraints on Protein Evolution via Side-Chain Conformational States
Source: Mol Biol Evol. 2019 May 22;36(9):2086–103. doi: 10.1093/molbev/msz122 (PMC6736381; doi:10.1093/molbev/msz122)
Supplement: msz122_Supplementary_Data [file msz122_supplementary_data.zip › MBE-main2.aux]

\relax 
\providecommand\hyper@newdestlabel[2]{}
\providecommand\HyperFirstAtBeginDocument{\AtBeginDocument}
\HyperFirstAtBeginDocument{\ifx\hyper@anchor\@undefined
\global\let\oldcontentsline\contentsline
\gdef\contentsline#1#2#3#4{\oldcontentsline{#1}{#2}{#3}}
\global\let\oldnewlabel\newlabel
\gdef\newlabel#1#2{\newlabelxx{#1}#2}
\gdef\newlabelxx#1#2#3#4#5#6{\oldnewlabel{#1}{{#2}{#3}}}
\AtEndDocument{\ifx\hyper@anchor\@undefined
\let\contentsline\oldcontentsline
\let\newlabel\oldnewlabel
\fi}
\fi}
\global\let\hyper@last\relax 
\gdef\HyperFirstAtBeginDocument#1{#1}
\providecommand\HyField@AuxAddToFields[1]{}
\providecommand\HyField@AuxAddToCoFields[2]{}
\citation{Huelsenbeck1997}
\citation{Felsenstein2004}
\citation{Koonin2005}
\citation{Ginalski2006}
\citation{Milne2013}
\citation{Carroni2016}
\citation{"Venien-Bryan2017}
\@writefile{toc}{\contentsline {article}{Modelling structural constraints on protein evolution via side-chain conformational states}{1}{Doc-Start}}
\citation{Lio1998}
\citation{Felsenstein2004}
\citation{HSG2007}
\citation{HSG_inpress}
\citation{Yang1993}
\citation{Eck1966}
\citation{dayhoff197822}
\citation{Kosiol2005}
\citation{Yang1998}
\citation{Rios2015}
\citation{Whelan2001}
\citation{Le2008}
\citation{Le2012}
\@writefile{toc}{\contentsline {section}{Introduction}{2}{section*.1}}
\@writefile{toc}{\contentsline {subsection}{\emph  {Empirical models of amino acid replacement}}{2}{section*.2}}
\citation{HSG2007}
\citation{HSG_inpress}
\citation{Overington1992}
\citation{Goldman1998}
\citation{Lio1998}
\citation{Overington1990}
\citation{Shakhnovich1996}
\citation{Robinson2003}
\citation{Bastolla2003}
\citation{Bastolla2006}
\citation{Rodrigue2005}
\citation{Rodrigue2006}
\citation{Arenas2017}
\citation{Challis2012}
\citation{Herman2014}
\@writefile{toc}{\contentsline {subsection}{\emph  {Role of structural information in understanding protein evolution}}{3}{section*.3}}
\citation{Golden2017}
\citation{Shapovalov2011}
\@writefile{toc}{\contentsline {subsection}{\emph  {An evolutionary model based on side-chain rotamer states}}{4}{section*.4}}
\citation{Stamatakis2014}
\citation{Kozlov2018_preprint}
\citation{Harms2013}
\citation{Wheeler2016}
\citation{Dunbrack1997}
\citation{Lovell2000}
\citation{DUNBRACK2002}
\@writefile{lof}{\contentsline {figure}{\numberline {1}{\ignorespaces Illustration of the rotamer configurations of phenylalanine (PHE) and tryptophan (TRP). \textbf  {(a)}\nobreakspace  {}In traditional amino acid replacement models their distinct $\chi _{1}$ rotamer configurations are merged into a single amino acid state. \textbf  {(b)}\nobreakspace  {}In our model these states are split into three $\chi _{1}$ configuration-specific states ($1$, $2$, and $3$) defined, as in the Dunbrack rotamer library, by the dihedral angle between the first two covalently linked carbons in the side-chain ($C$\small \raisebox {3pt}{\smash {$\alpha $}} and $C$\small \raisebox {3pt}{\smash {$\beta $}}; see also Sup.\ Fig.\nobreakspace  {}1).\relax }}{5}{figure.caption.5}}
\providecommand*\caption@xref[2]{\@setref\relax\@undefined{#1}}
\newlabel{fig:Expanded_alphabet}{{1}{5}{Illustration of the rotamer configurations of phenylalanine (PHE) and tryptophan (TRP). \textbf {(a)}~In traditional amino acid replacement models their distinct $\chi _{1}$ rotamer configurations are merged into a single amino acid state. \textbf {(b)}~In our model these states are split into three $\chi _{1}$ configuration-specific states ($1$, $2$, and $3$) defined, as in the Dunbrack rotamer library, by the dihedral angle between the first two covalently linked carbons in the side-chain ($C$\protect \small \protect \raisebox {3pt}{\protect \smash {$\alpha $}} and $C$\protect \small \protect \raisebox {3pt}{\protect \smash {$\beta $}}; see also Sup.\ Fig.~1).\relax }{figure.caption.5}{}}
\@writefile{lot}{\contentsline {table}{\numberline {1}{\ignorespaces Rotamer configuration states. Left: 20 traditional states correspond to the 20 amino acids. Right: Our 55-member expanded state set describes both the amino acid and $\chi _{1}$ rotamer configuration for each constituent residue of a protein. Most amino acids have three possible $\chi _{1}$ configurations corresponding to specific $\chi _{1}$ dihedral angle values ($\sim 60$\degree , $\sim -180$\degree and $\sim -60$\degree ) (see Sup.\ Fig.\nobreakspace  {}1). Alanine (ALA) and glycine (GLY) have no side-chain and therefore no $\chi _{1}$ configuration, while proline (PRO) only has two stable $\chi _{1}$ configurations ($\sim 27$\degree , $\sim -25$\degree ) because of steric requirements of its pyrrolidine ring.\relax }}{6}{table.caption.6}}
\newlabel{tab:state-set}{{1}{6}{Rotamer configuration states. Left: 20 traditional states correspond to the 20 amino acids. Right: Our 55-member expanded state set describes both the amino acid and $\chi _{1}$ rotamer configuration for each constituent residue of a protein. Most amino acids have three possible $\chi _{1}$ configurations corresponding to specific $\chi _{1}$ dihedral angle values ($\sim 60$\degree , $\sim -180$\degree and $\sim -60$\degree ) (see Sup.\ Fig.~1). Alanine (ALA) and glycine (GLY) have no side-chain and therefore no $\chi _{1}$ configuration, while proline (PRO) only has two stable $\chi _{1}$ configurations ($\sim 27$\degree , $\sim -25$\degree ) because of steric requirements of its pyrrolidine ring.\relax }{table.caption.6}{}}
\@writefile{toc}{\contentsline {section}{Results and Discussion}{6}{section*.7}}
\@writefile{toc}{\contentsline {subsection}{\emph  {Rotamer state exchange rates}}{6}{section*.8}}
\@writefile{lof}{\contentsline {figure}{\numberline {2}{\ignorespaces Replacement models, with and without rotamer configuration information. Exchangeabilities ($s\tiny \raisebox {-1.5pt}{\smash {(\emph  {A,R}),(\emph  {A}$'$,\emph  {R}$'$)}}$ and $s\tiny \raisebox {-1.5pt}{\smash {\emph  {A,A}$'$}}$) are reported in heat-map form for \textbf  {(a)}\nobreakspace  {}our 55-state model (RAM55) and \textbf  {(b)}\nobreakspace  {}a 20-state model (RUM20) estimated from the same dataset. Note that time-reversibility of the models means the exchangeabilities are symmetric (e.g.\nobreakspace  {}$s\tiny \raisebox {-1.5pt}{\smash {(\emph  {A,R}),(\emph  {A}$'$,\emph  {R}$'$)}} = s\tiny \raisebox {-1.5pt}{\smash {(\emph  {A}$'$,\emph  {R}$'$),(\emph  {A,R})}}$ for $(A,R) \not ={(A\scriptsize \raisebox {1.5pt}{\smash {$'$}},R\scriptsize \raisebox {1.5pt}{\smash {$'$}})}$).\relax }}{8}{figure.caption.9}}
\newlabel{fig:rate_heatmaps}{{2}{8}{Replacement models, with and without rotamer configuration information. Exchangeabilities ($s\protect \tiny \protect \raisebox {-1.5pt}{\protect \smash {(\emph {A,R}),(\emph {A}$'$,\emph {R}$'$)}}$ and $s\protect \tiny \protect \raisebox {-1.5pt}{\protect \smash {\emph {A,A}$'$}}$) are reported in heat-map form for \textbf {(a)}~our 55-state model (RAM55) and \textbf {(b)}~a 20-state model (RUM20) estimated from the same dataset. Note that time-reversibility of the models means the exchangeabilities are symmetric (e.g.~$s\protect \tiny \protect \raisebox {-1.5pt}{\smash {(\emph {A,R}),(\emph {A}$'$,\emph {R}$'$)}} = s\protect \tiny \protect \raisebox {-1.5pt}{\protect \smash {(\emph {A}$'$,\emph {R}$'$),(\emph {A,R})}}$ for $(A,R) \neq {(A\protect \scriptsize \protect \raisebox {1.5pt}{\protect \smash {$'$}},R\protect \scriptsize \protect \raisebox {1.5pt}{\protect \smash {$'$}})}$).\relax }{figure.caption.9}{}}
\@writefile{lof}{\contentsline {figure}{\numberline {3}{\ignorespaces Strength of association and diagonal ratio. Plots show pairs of residues whose $3 \times 3$ sub-matrices within the RAM55 $Q$-matrix achieve significant $\chi \small \raisebox {2pt}{\smash {$2$}}$ statistic values. Pairs are labelled according to their component residues' biochemical properties. \textbf  {(a)}\nobreakspace  {}Strength of association (Cram\'er's V, \smash {$\setbox \z@ \hbox {\frozen@everymath \@emptytoks \mathsurround \z@ $\textstyle V$}\mathaccent "0365{V}$}) between the $\chi _{1}$ configurations of residues composing each pair and diagonal ratio (measuring propensity to conserve $\chi _{1}$ configuration). \textbf  {(b)}\nobreakspace  {}Box-plots show diagonal ratio values and medians for exchanges between pairs of residues grouped according to biochemical similarities.\relax }}{10}{figure.caption.10}}
\newlabel{fig:Cramer_sV_diagratio}{{3}{10}{Strength of association and diagonal ratio. Plots show pairs of residues whose $3 \times 3$ sub-matrices within the RAM55 $Q$-matrix achieve significant $\chi \protect \small \protect \raisebox {2pt}{\protect \smash {$2$}}$ statistic values. Pairs are labelled according to their component residues' biochemical properties. \textbf {(a)}~Strength of association (Cram\'er's V, \smash {$\widetilde {V}$}) between the $\chi _{1}$ configurations of residues composing each pair and diagonal ratio (measuring propensity to conserve $\chi _{1}$ configuration). \textbf {(b)}~Box-plots show diagonal ratio values and medians for exchanges between pairs of residues grouped according to biochemical similarities.\relax }{figure.caption.10}{}}
\citation{Kullback1951}
\citation{Akaike1974}
\@writefile{lof}{\contentsline {figure}{\numberline {4}{\ignorespaces Kullback-Leibler (KL) divergence measures the amount of information lost when the structure-free RUM20 model is used to approximate the 55-state model, RAM55. KL divergence is computed for every pair of amino acid state and corresponding rotamer state as a function of evolutionary time $t$ (expressed as expected number of amino acid substitutions). The overall information loss, computed by averaging over all state pairs' KL divergences and weighted by the rotamer state equilibrium frequencies, is shown in red.\relax }}{13}{figure.caption.11}}
\newlabel{fig:KL_divergence}{{4}{13}{Kullback-Leibler (KL) divergence measures the amount of information lost when the structure-free RUM20 model is used to approximate the 55-state model, RAM55. KL divergence is computed for every pair of amino acid state and corresponding rotamer state as a function of evolutionary time $t$ (expressed as expected number of amino acid substitutions). The overall information loss, computed by averaging over all state pairs' KL divergences and weighted by the rotamer state equilibrium frequencies, is shown in red.\relax }{figure.caption.11}{}}
\@writefile{toc}{\contentsline {subsection}{\emph  {Model benchmarking: simulation}}{13}{section*.12}}
\citation{Felsenstein2004}
\@writefile{lof}{\contentsline {figure}{\numberline {5}{\ignorespaces \textbf  {(a)}\nobreakspace  {}AIC values for competing models. Each data point corresponds to the mean AIC value of trees inferred from 100 simulated alignments. \textbf  {(b)}\nobreakspace  {}Comparison of the RAM55 model (blue bars) against LG (green bars) and against our RUM20 model (orange bars) in terms of Euclidean distance of inferred trees from the reference phylogeny used to simulate the alignment. Box plots illustrate distance distribution and median (horizontal lines); scatter plot points represent individual distance values. Tree inference is performed on alignment data sets (1000 sites, 64 taxa, 100 replicates per scaling) simulated using RAM55 and a randomly-generated reference phylogeny, scaled according to the factors on the $x$-axis. Note the different $y$-axis scales. \relax }}{15}{figure.caption.13}}
\newlabel{fig:AIC_and_euclidean}{{5}{15}{\textbf {(a)}~AIC values for competing models. Each data point corresponds to the mean AIC value of trees inferred from 100 simulated alignments. \textbf {(b)}~Comparison of the RAM55 model (blue bars) against LG (green bars) and against our RUM20 model (orange bars) in terms of Euclidean distance of inferred trees from the reference phylogeny used to simulate the alignment. Box plots illustrate distance distribution and median (horizontal lines); scatter plot points represent individual distance values. Tree inference is performed on alignment data sets (1000 sites, 64 taxa, 100 replicates per scaling) simulated using RAM55 and a randomly-generated reference phylogeny, scaled according to the factors on the $x$-axis. Note the different $y$-axis scales. \relax }{figure.caption.13}{}}
\@writefile{lof}{\contentsline {figure}{\numberline {6}{\ignorespaces Examples of individual branch length inferences illustrate the tendency for RAM55 to give estimates closer to the reference value. Trees inferred using RAM55 (blue) or LG (green), analyzing alignments (200 sites, 100 replicates per scaling) simulated using RAM55 and reference phylogenies of 8, 16, 32 and 64 taxa, scaled according to the factors displayed along the $x$-axis. Highlighted internal branches (indicated in red) have true lengths indicated by the solid lines; distributions of inferred lengths are shown as box-plots (evenly distributed horizontally and displaced for clarity).\relax }}{16}{figure.caption.14}}
\newlabel{fig:single_branch_vLG}{{6}{16}{Examples of individual branch length inferences illustrate the tendency for RAM55 to give estimates closer to the reference value. Trees inferred using RAM55 (blue) or LG (green), analyzing alignments (200 sites, 100 replicates per scaling) simulated using RAM55 and reference phylogenies of 8, 16, 32 and 64 taxa, scaled according to the factors displayed along the $x$-axis. Highlighted internal branches (indicated in red) have true lengths indicated by the solid lines; distributions of inferred lengths are shown as box-plots (evenly distributed horizontally and displaced for clarity).\relax }{figure.caption.14}{}}
\@writefile{toc}{\contentsline {subsection}{\emph  {Model benchmarking: empirical alignments}}{16}{section*.15}}
\citation{Kozlov2018_preprint}
\citation{Yang1993}
\citation{Pupko2000}
\citation{Yang1995}
\citation{Pupko2000}
\@writefile{lof}{\contentsline {figure}{\numberline {7}{\ignorespaces A comparison of RAM55 variants against other models in terms of Akaike information criterion (AIC) on three empirical rotasequence alignments: PF00514 ($\beta $-catenin-like repeat), PF07714 (tyrosine kinase) and rubisco. `+G' models use a discrete gamma model of rate heterogeneity with 4 categories; `+F' models use ML-estimated state frequencies estimated from the observed data. \relax }}{17}{figure.caption.16}}
\newlabel{fig:empirical_AICs}{{7}{17}{A comparison of RAM55 variants against other models in terms of Akaike information criterion (AIC) on three empirical rotasequence alignments: PF00514 ($\beta $-catenin-like repeat), PF07714 (tyrosine kinase) and rubisco. `+G' models use a discrete gamma model of rate heterogeneity with 4 categories; `+F' models use ML-estimated state frequencies estimated from the observed data. \relax }{figure.caption.16}{}}
\@writefile{toc}{\contentsline {subsection}{\emph  {Ancestral state reconstruction}}{18}{section*.17}}
\citation{Grantham1974}
\citation{dayhoff197822}
\citation{Zoller2013}
\@writefile{lof}{\contentsline {figure}{\numberline {8}{\ignorespaces Amino acid reconstruction accuracy. Amino acid states inferred using joint reconstruction from rotasequence alignments (200 sites) simulated under RAM55 using our 8-taxon reference phylogeny and scaling its branches according to the factors reported on the $x$-axis (note the non-linear scale used for clarity). The joint reconstruction algorithm is then employed along with RAM55 and the true phylogeny to reconstruct rotasequences at various internal (C) or terminal (A, B) nodes. The $y$-axis indicates the proportion of amino acid states (i.e.\nobreakspace  {}masked rotasequence states) correctly reconstructed for each inferred sequence. Plain boxplots indicate the distribution of percentages of sites correctly reconstructed ($y$-axis) by this method; the same procedure is then repeated using LG on masked alignments (hatched boxplots). Each box-plot contains results from $100$ simulation replicates for a given node.\relax }}{19}{figure.caption.18}}
\newlabel{fig:simulation_AA_reconstruction}{{8}{19}{Amino acid reconstruction accuracy. Amino acid states inferred using joint reconstruction from rotasequence alignments (200 sites) simulated under RAM55 using our 8-taxon reference phylogeny and scaling its branches according to the factors reported on the $x$-axis (note the non-linear scale used for clarity). The joint reconstruction algorithm is then employed along with RAM55 and the true phylogeny to reconstruct rotasequences at various internal (C) or terminal (A, B) nodes. The $y$-axis indicates the proportion of amino acid states (i.e.~masked rotasequence states) correctly reconstructed for each inferred sequence. Plain boxplots indicate the distribution of percentages of sites correctly reconstructed ($y$-axis) by this method; the same procedure is then repeated using LG on masked alignments (hatched boxplots). Each box-plot contains results from $100$ simulation replicates for a given node.\relax }{figure.caption.18}{}}
\@writefile{toc}{\contentsline {section}{Conclusions}{19}{section*.20}}
\@writefile{lof}{\contentsline {figure}{\numberline {9}{\ignorespaces Rotamer state reconstruction accuracy. Rotamer states inferred using joint reconstruction from rotasequences (8 taxa, 200 sites) simulated under RAM55 using our 8-taxon reference phylogeny and scaling its branches according to the factors reported on the $x$-axis (note the non-linear scale used for clarity). The joint reconstruction algorithm is then employed along with RAM55 and the true phylogeny to reconstruct rotasequences at various internal (ROOT, C, D) or terminal (A, B) nodes. The $y$-axis indicates the proportion of rotamer states correctly reconstructed for each inferred sequence. Boxplots indicate the distribution of percentages of sites correctly reconstructed ($y$-axis) by this method. Each boxplot contains results from $100$ simulation replicates for a given node.\relax }}{20}{figure.caption.19}}
\newlabel{fig:simulation_rota_reconstruction}{{9}{20}{Rotamer state reconstruction accuracy. Rotamer states inferred using joint reconstruction from rotasequences (8 taxa, 200 sites) simulated under RAM55 using our 8-taxon reference phylogeny and scaling its branches according to the factors reported on the $x$-axis (note the non-linear scale used for clarity). The joint reconstruction algorithm is then employed along with RAM55 and the true phylogeny to reconstruct rotasequences at various internal (ROOT, C, D) or terminal (A, B) nodes. The $y$-axis indicates the proportion of rotamer states correctly reconstructed for each inferred sequence. Boxplots indicate the distribution of percentages of sites correctly reconstructed ($y$-axis) by this method. Each boxplot contains results from $100$ simulation replicates for a given node.\relax }{figure.caption.19}{}}
\citation{Milne2013}
\citation{Carroni2016}
\citation{"Venien-Bryan2017}
\citation{Huelsenbeck2002}
\citation{Felsenstein2004}
\citation{pmid21187238}
\citation{pmid21187238}
\citation{pmid28430426}
\citation{wang2017}
\citation{LIU201865}
\citation{alphafold}
\citation{xu2018}
\citation{Finn2014}
\citation{Velankar2010}
\citation{Shapovalov2011}
\citation{trueblood1996}
\citation{pmid15772311}
\citation{pmid10737948}
\citation{Zhao2001}
\citation{pmid10737948}
\citation{pmid30699115}
\@writefile{toc}{\contentsline {section}{Materials and Methods}{22}{section*.21}}
\newlabel{sec:methods}{{}{22}{Materials and Methods}{section*.21}{}}
\@writefile{toc}{\contentsline {subsection}{\emph  {Rotamer assignment and sequence alignments}}{22}{section*.22}}
\newlabel{subsec:rota_assignment}{{}{22}{\emph {Rotamer assignment and sequence alignments}}{section*.22}{}}
\citation{DUNBRACK2002}
\citation{Saitou1987}
\citation{Katoh2013}
\citation{Korostensky2000}
\@writefile{toc}{\contentsline {subsection}{\emph  {Tabulating substitution counts}}{23}{section*.23}}
\newlabel{subsec:tabulate}{{}{23}{\emph {Tabulating substitution counts}}{section*.23}{}}
\citation{Kosiol2005}
\citation{Kosiol2005}
\citation{Felsenstein2004}
\citation{Lio1998b}
\newlabel{normIRMeq}{{1}{24}{\emph {Tabulating substitution counts}}{equation.0.0.1}{}}
\newlabel{IRMeq}{{2}{24}{\emph {Tabulating substitution counts}}{equation.0.0.2}{}}
\@writefile{toc}{\contentsline {subsection}{\emph  {Rate scaling}}{24}{section*.24}}
\newlabel{subsec:scaling}{{}{24}{\emph {Rate scaling}}{section*.24}{}}
\citation{Lio1998}
\citation{Whelan2001}
\citation{HSG2007}
\citation{HSG_inpress}
\newlabel{scaledIRMeq}{{3}{25}{\emph {Rate scaling}}{equation.0.0.3}{}}
\newlabel{RHOeq}{{4}{25}{\emph {Rate scaling}}{equation.0.0.4}{}}
\newlabel{superRHOeq}{{5}{25}{\emph {Rate scaling}}{equation.0.0.5}{}}
\newlabel{superscaledIRMeq}{{6}{25}{\emph {Rate scaling}}{equation.0.0.6}{}}
\newlabel{superscaledEXCHeq}{{7}{25}{\emph {Rate scaling}}{equation.0.0.7}{}}
\citation{Bergsma2013}
\citation{Ramachandran1967}
\citation{Dunbrack1993}
\citation{Shapovalov2011}
\@writefile{toc}{\contentsline {subsection}{\emph  {Rotamer state exchangeability analysis}}{26}{section*.25}}
\newlabel{subsec:rate_analysis}{{}{26}{\emph {Rotamer state exchangeability analysis}}{section*.25}{}}
\@writefile{toc}{\contentsline {subsection}{\emph  {Overlap of backbone distributions}}{26}{section*.26}}
\newlabel{subsec:BB_overlap}{{}{26}{\emph {Overlap of backbone distributions}}{section*.26}{}}
\citation{Kullback1951}
\citation{Felsenstein2004}
\citation{Felsenstein1981}
\@writefile{toc}{\contentsline {subsection}{\emph  {Kullback-Leibler divergence}}{27}{section*.27}}
\newlabel{subsec:KL_diverg}{{}{27}{\emph {Kullback-Leibler divergence}}{section*.27}{}}
\newlabel{KL_eq}{{9}{27}{\emph {Kullback-Leibler divergence}}{equation.0.0.9}{}}
\@writefile{toc}{\contentsline {subsection}{\emph  {Likelihood calculation and maximization over phylogenies}}{27}{section*.28}}
\newlabel{subsec:LL_calc}{{}{27}{\emph {Likelihood calculation and maximization over phylogenies}}{section*.28}{}}
\newlabel{Prob_matrix}{{10}{27}{\emph {Likelihood calculation and maximization over phylogenies}}{equation.0.0.10}{}}
\newlabel{Tree_likelihood}{{11}{27}{\emph {Likelihood calculation and maximization over phylogenies}}{equation.0.0.11}{}}
\citation{Yang1994}
\citation{Kozlov2018_preprint}
\citation{Fletcher2009}
\citation{Herrero2016}
\@writefile{toc}{\contentsline {subsection}{\emph  {Tree generation and alignment simulation}}{28}{section*.29}}
\newlabel{subsec:align_sim}{{}{28}{\emph {Tree generation and alignment simulation}}{section*.29}{}}
\citation{Akaike1974}
\citation{Sullivan2005}
\citation{Anderson2002}
\citation{Whelan2015}
\citation{Le2008}
\@writefile{toc}{\contentsline {subsection}{\emph  {Log-likelihood comparison across models}}{29}{section*.30}}
\newlabel{subsec:LL_compare}{{}{29}{\emph {Log-likelihood comparison across models}}{section*.30}{}}
\newlabel{AIC_score}{{12}{29}{\emph {Log-likelihood comparison across models}}{equation.0.0.12}{}}
\newlabel{Adapter_func}{{13}{29}{\emph {Log-likelihood comparison across models}}{equation.0.0.13}{}}
\citation{UniProt2018}
\newlabel{LGexpeq}{{14}{30}{\emph {Log-likelihood comparison across models}}{equation.0.0.14}{}}
\newlabel{LGbyfreq-expeq}{{15}{30}{\emph {Log-likelihood comparison across models}}{equation.0.0.15}{}}
\@writefile{toc}{\contentsline {subsection}{\emph  {Empirical alignments}}{30}{section*.31}}
\newlabel{subsec:empirical_align}{{}{30}{\emph {Empirical alignments}}{section*.31}{}}
\citation{Yang1995}
\citation{Yang2007}
\citation{Yang1995}
\citation{Pupko2000}
\citation{Konno2011}
\citation{Ingles-Prieto2013}
\citation{Hart2014}
\citation{Risso2014}
\citation{Clifton2018}
\@writefile{toc}{\contentsline {subsection}{\emph  {Ancestral state reconstruction}}{31}{section*.32}}
\newlabel{subsec:ancestral_rec}{{}{31}{\emph {Ancestral state reconstruction}}{section*.32}{}}
\@writefile{toc}{\contentsline {subsection}{\emph  {Code and supplementary files availability}}{32}{section*.33}}
\newlabel{subsec:code_availability}{{}{32}{\emph {Code and supplementary files availability}}{section*.33}{}}
\@writefile{toc}{\contentsline {section}{Acknowledgments}{32}{section*.34}}
\bibstyle{natbib2}
\bibdata{manual}
\bibcite{Akaike1974}{{1}{1974}{{Akaike}}{{Akaike}}}
\bibcite{pmid28430426}{{2}{2017}{{Alford et~al.}}{{Alford, Leaver-Fay, Jeliazkov, O'Meara, DiMaio, Park, Shapovalov, Renfrew, Mulligan, Kappel, Labonte, Pacella, Bonneau, Bradley, Dunbrack, Das, Baker, Kuhlman, Kortemme, and Gray}}}
\bibcite{Anderson2002}{{3}{2002}{{Anderson and Burnham}}{{Anderson and Burnham}}}
\bibcite{Arenas2017}{{4}{2017}{{Arenas et~al.}}{{Arenas, Weber, Liberles, and Bastolla}}}
\bibcite{Bastolla2003}{{5}{2003}{{Bastolla et~al.}}{{Bastolla, Porto, Roman, and Vendruscolo}}}
\bibcite{Bastolla2006}{{6}{2006}{{Bastolla et~al.}}{{Bastolla, Porto, Roman, and Vendruscolo}}}
\bibcite{Bergsma2013}{{7}{2013}{{Bergsma}}{{Bergsma}}}
\bibcite{Carroni2016}{{8}{2016}{{Carroni and Saibil}}{{Carroni and Saibil}}}
\bibcite{Challis2012}{{9}{2012}{{Challis and Schmidler}}{{Challis and Schmidler}}}
\bibcite{pmid30699115}{{10}{2019}{{Clark et~al.}}{{Clark, Benson, Smith, and Carlson}}}
\bibcite{Clifton2018}{{11}{2018}{{Clifton et~al.}}{{Clifton, Kaczmarski, Carr, Gerth, Tokuriki, and Jackson}}}
\bibcite{dayhoff197822}{{12}{1978}{{Dayhoff et~al.}}{{Dayhoff, Schwartz, and Orcutt}}}
\bibcite{DUNBRACK2002}{{13}{2002}{{Dunbrack}}{{Dunbrack}}}
\bibcite{Dunbrack1997}{{14}{1997}{{Dunbrack and Cohen}}{{Dunbrack and Cohen}}}
\bibcite{Dunbrack1993}{{15}{1993}{{Dunbrack and Karplus}}{{Dunbrack and Karplus}}}
\bibcite{Eck1966}{{16}{1966}{{Eck and Dayhoff}}{{Eck and Dayhoff}}}
\bibcite{Felsenstein1981}{{17}{1981}{{Felsenstein}}{{Felsenstein}}}
\bibcite{Felsenstein2004}{{18}{2004}{{Felsenstein}}{{Felsenstein}}}
\bibcite{Finn2014}{{19}{2014}{{Finn et~al.}}{{Finn, Bateman, Clements, Coggill, Eberhardt, Eddy, Heger, Hetherington, Holm, Mistry, Sonnhammer, Tate, and Punta}}}
\bibcite{Fletcher2009}{{20}{2009}{{Fletcher and Yang}}{{Fletcher and Yang}}}
\bibcite{Ginalski2006}{{21}{2006}{{Ginalski}}{{Ginalski}}}
\bibcite{Golden2017}{{22}{2017}{{Golden et~al.}}{{Golden, Garc{\'\i }a-Portugu{\'e}s, S{\o }rensen, Mardia, Hamelryck, and Hein}}}
\bibcite{Goldman1998}{{23}{1998}{{Goldman et~al.}}{{Goldman, Thorne, and Jones}}}
\bibcite{Grantham1974}{{24}{1974}{{Grantham}}{{Grantham}}}
\bibcite{Harms2013}{{25}{2013}{{Harms and Thornton}}{{Harms and Thornton}}}
\bibcite{Hart2014}{{26}{2014}{{Hart et~al.}}{{Hart, Harms, Schmidt, Elya, Thornton, and Marqusee}}}
\bibcite{Herman2014}{{27}{2014}{{Herman et~al.}}{{Herman, Challis, Nov{\'a}k, Hein, and Schmidler}}}
\bibcite{Herrero2016}{{28}{2016}{{Herrero et~al.}}{{Herrero, Muffato, Beal, Fitzgerald, Gordon, Pignatelli, Vilella, Searle, Amode, Brent, Spooner, Kulesha, Yates, and Flicek}}}
\bibcite{Huelsenbeck2002}{{29}{2002}{{Huelsenbeck}}{{Huelsenbeck}}}
\bibcite{Huelsenbeck1997}{{30}{1997}{{Huelsenbeck and Rannala}}{{Huelsenbeck and Rannala}}}
\bibcite{Ingles-Prieto2013}{{31}{2013}{{Ingles-Prieto et~al.}}{{Ingles-Prieto, Ibarra-Molero, Delgado-Delgado, Perez-Jimenez, Fernandez, Gaucher, Sanchez-Ruiz, and Gavira}}}
\bibcite{Katoh2013}{{32}{2013}{{Katoh and Standley}}{{Katoh and Standley}}}
\bibcite{Konno2011}{{33}{2011}{{Konno et~al.}}{{Konno, Kitagawa, Watanabe, Ogawa, and Shirai}}}
\bibcite{Koonin2005}{{34}{2005}{{Koonin}}{{Koonin}}}
\bibcite{Korostensky2000}{{35}{2000}{{Korostensky and Gonnet}}{{Korostensky and Gonnet}}}
\bibcite{Kosiol2005}{{36}{2005}{{Kosiol and Goldman}}{{Kosiol and Goldman}}}
\bibcite{Kozlov2018_preprint}{{37}{2018}{{Kozlov et~al.}}{{Kozlov, Darriba, Flouri, Morel, and Stamatakis}}}
\bibcite{Kullback1951}{{38}{1951}{{Kullback and Leibler}}{{Kullback and Leibler}}}
\bibcite{Le2008}{{39}{2008}{{Le and Gascuel}}{{Le and Gascuel}}}
\bibcite{Le2012}{{40}{2012}{{Le et~al.}}{{Le, Dang, and Gascuel}}}
\bibcite{pmid21187238}{{41}{2011}{{Leaver-Fay et~al.}}{{Leaver-Fay, Tyka, Lewis, Lange, Thompson, Jacak, Kaufman, Renfrew, Smith, Sheffler, Davis, Cooper, Treuille, Mandell, Richter, Ban, Fleishman, Corn, Kim, Lyskov, Berrondo, Mentzer, Popovi\'{c}, Havranek, Karanicolas, Das, Meiler, Kortemme, Gray, Kuhlman, Baker, and Bradley}}}
\bibcite{Lio1998b}{{42}{1998}{{Lio and Goldman}}{{Lio and Goldman}}}
\bibcite{Lio1998}{{43}{1998}{{Li{\`{o}} et~al.}}{{Li{\`{o}}, Goldman, Thorne, and Jones}}}
\bibcite{LIU201865}{{44}{2018}{{Liu et~al.}}{{Liu, Palmedo, Ye, Berger, and Peng}}}
\bibcite{Lovell2000}{{45}{2000}{{Lovell et~al.}}{{Lovell, Word, Richardson, and Richardson}}}
\bibcite{Milne2013}{{46}{2013}{{Milne et~al.}}{{Milne, Borgnia, Bartesaghi, Tran, Earl, Schauder, Lengyel, Pierson, Patwardhan, and Subramaniam}}}
\bibcite{pmid10737948}{{47}{2000}{{Najmanovich et~al.}}{{Najmanovich, Kuttner, Sobolev, and Edelman}}}
\bibcite{Overington1990}{{48}{1990}{{Overington et~al.}}{{Overington, Johnson, Sali, and Blundell}}}
\bibcite{Overington1992}{{49}{1992}{{Overington et~al.}}{{Overington, Donnelly, Johnson, Sali, and Blundell}}}
\bibcite{HSG_inpress}{{50}{}{{Perron et~al.}}{{Perron, Moal, Thorne, and Goldman}}}
\bibcite{Pupko2000}{{51}{2000}{{Pupko et~al.}}{{Pupko, Pe'er, Shamir, and Graur}}}
\bibcite{Ramachandran1967}{{52}{1963}{{Ramachandran et~al.}}{{Ramachandran, Ramakrishnan, and Sasisekharan}}}
\bibcite{Rios2015}{{53}{2015}{{Rios et~al.}}{{Rios, Fernandez, Caltabiano, Campillo, Pardo, and Gonzalez}}}
\bibcite{Risso2014}{{54}{2014}{{Risso et~al.}}{{Risso, Gavira, Gaucher, and Sanchez-Ruiz}}}
\bibcite{Robinson2003}{{55}{2003}{{Robinson et~al.}}{{Robinson, Jones, Kishino, Goldman, and Thorne}}}
\bibcite{Rodrigue2005}{{56}{2005}{{Rodrigue et~al.}}{{Rodrigue, Lartillot, Bryant, and Philippe}}}
\bibcite{Rodrigue2006}{{57}{2006}{{Rodrigue et~al.}}{{Rodrigue, Philippe, and Lartillot}}}
\bibcite{Saitou1987}{{58}{1987}{{Saitou and Nei}}{{Saitou and Nei}}}
\bibcite{alphafold}{{59}{2018}{{Service}}{{Service}}}
\bibcite{Shakhnovich1996}{{60}{1996}{{Shakhnovich et~al.}}{{Shakhnovich, Abkevich, and Ptitsyn}}}
\bibcite{Shapovalov2011}{{61}{2011}{{Shapovalov and Dunbrack}}{{Shapovalov and Dunbrack}}}
\bibcite{Stamatakis2014}{{62}{2014}{{Stamatakis}}{{Stamatakis}}}
\bibcite{Sullivan2005}{{63}{2005}{{Sullivan and Joyce}}{{Sullivan and Joyce}}}
\bibcite{HSG2007}{{64}{2007}{{Thorne and Goldman}}{{Thorne and Goldman}}}
\bibcite{trueblood1996}{{65}{1996}{{Trueblood et~al.}}{{Trueblood, B{\"u}rgi, Burzlaff, Dunitz, Gramaccioli, Schulz, Shmueli, and Abrahams}}}
\bibcite{UniProt2018}{{66}{2017}{{UniProt Consortium}}{{UniProt Consortium}}}
\bibcite{Velankar2010}{{67}{2010}{{Velankar et~al.}}{{Velankar, Best, Beuth, Boutselakis, Cobley, Sousa Da~Silva, Dimitropoulos, Golovin, Hirshberg, John, Krissinel, Newman, Oldfield, Pajon, Penkett, Pineda-Castillo, Sahni, Sen, Slowley, Suarez-Uruena, Swaminathan, van Ginkel, Vranken, Henrick, and Kleywegt}}}
\bibcite{"Venien-Bryan2017}{{68}{2017}{{Venien-Bryan et~al.}}{{Venien-Bryan, Li, Vuillard, and Boutin}}}
\bibcite{wang2017}{{69}{2017}{{Wang et~al.}}{{Wang, Sun, Li, Zhang, and Xu}}}
\bibcite{Wheeler2016}{{70}{2016}{{Wheeler et~al.}}{{Wheeler, Lim, Marqusee, and Harms}}}
\bibcite{Whelan2001}{{71}{2001}{{Whelan and Goldman}}{{Whelan and Goldman}}}
\bibcite{Whelan2015}{{72}{2015}{{Whelan et~al.}}{{Whelan, Allen, Blackburne, and Talavera}}}
\bibcite{xu2018}{{73}{2018}{{Xu}}{{Xu}}}
\bibcite{Yang1993}{{74}{1993}{{Yang}}{{Yang}}}
\bibcite{Yang1994}{{75}{1994}{{Yang}}{{Yang}}}
\bibcite{Yang2007}{{76}{2007}{{Yang}}{{Yang}}}
\bibcite{Yang1995}{{77}{1995}{{Yang et~al.}}{{Yang, Kumar, and Nei}}}
\bibcite{Yang1998}{{78}{1998}{{Yang et~al.}}{{Yang, Nielsen, and Hasegawa}}}
\bibcite{pmid15772311}{{79}{2005}{{Zavodszky and Kuhn}}{{Zavodszky and Kuhn}}}
\bibcite{Zhao2001}{{80}{2001}{{Zhao et~al.}}{{Zhao, Goodsell, and Olson}}}
\bibcite{Zoller2013}{{81}{2013}{{Zoller and Schneider}}{{Zoller and Schneider}}}
\global\@namedef{@lastpage}{38}
