# Supplementary material for: Modeling Structural Constraints on Protein Evolution via Side-Chain Conformational States
Source: Mol Biol Evol. 2019 May 22;36(9):2086–103. doi: 10.1093/molbev/msz122 (PMC6736381; doi:10.1093/molbev/msz122)
Supplement: msz122_Supplementary_Data [file msz122_supplementary_data.zip › MBE-main2.bbl]

 \newcommand{\noop}[1]{}
\begin{thebibliography}{}

\bibitem[Akaike(1974)Akaike]{Akaike1974}
Akaike, H. 1974.
\newblock A new look at the statistical model identification.
\newblock {\em IEEE Trans. Automat. Contr.}, {19}(6): 716--723.

\bibitem[Alford et~al.(2017)Alford, Leaver-Fay, Jeliazkov, O'Meara, DiMaio,
  Park, Shapovalov, Renfrew, Mulligan, Kappel, Labonte, Pacella, Bonneau,
  Bradley, Dunbrack, Das, Baker, Kuhlman, Kortemme, and Gray]{pmid28430426}
Alford, R.~F., Leaver-Fay, A., Jeliazkov, J.~R., O'Meara, M.~J., DiMaio, F.~P.,
  Park, H., Shapovalov, M.~V., Renfrew, P.~D., Mulligan, V.~K., Kappel, K.,
  Labonte, J.~W., Pacella, M.~S., Bonneau, R., Bradley, P., Dunbrack, R.~L.,
  Das, R., Baker, D., Kuhlman, B., Kortemme, T., and Gray, J.~J. 2017.
\newblock {{T}he {R}osetta all-atom energy function for macromolecular modeling
  and design}.
\newblock {\em J. Chem. Theory Comput.}, {13}(6): 3031--3048.

\bibitem[Anderson and Burnham(2002)Anderson and Burnham]{Anderson2002}
Anderson, D.~R. and Burnham, K.~P. 2002.
\newblock Avoiding pitfalls when using information-theoretic methods.
\newblock {\em J. Wildl. Manage.}, {66}(3): 912--918.

\bibitem[Arenas et~al.(2017)Arenas, Weber, Liberles, and Bastolla]{Arenas2017}
Arenas, M., Weber, C.~C., Liberles, D.~A., and Bastolla, U. 2017.
\newblock {{P}rot{A}{S}{R}: an evolutionary framework for ancestral protein
  reconstruction with selection on folding stability}.
\newblock {\em Syst. Biol.}, {66}(6): 1054--1064.

\bibitem[Bastolla et~al.(2003)Bastolla, Porto, Roman, and
  Vendruscolo]{Bastolla2003}
Bastolla, U., Porto, M., Roman, H.~E., and Vendruscolo, M. 2003.
\newblock {Connectivity of neutral networks, overdispersion, and structural
  conservation in protein evolution}.
\newblock {\em J. Mol. Evol.}, {56}(3): 243--254.

\bibitem[Bastolla et~al.(2006)Bastolla, Porto, Roman, and
  Vendruscolo]{Bastolla2006}
Bastolla, U., Porto, M., Roman, H.~E., and Vendruscolo, M. 2006.
\newblock {A protein evolution model with independent sites that reproduces
  site-specific amino acid distributions from the Protein Data Bank.}
\newblock {\em BMC Evol. Biol.}, {6}(1): 43.

\bibitem[Bergsma(2013)Bergsma]{Bergsma2013}
Bergsma, W. 2013.
\newblock A bias-correction for {C}ram\'er's {V} and {T}schuprow's {T}.
\newblock {\em J. Korean Stat. Soc.}, {42}(3): 323 -- 328.

\bibitem[Carroni and Saibil(2016)Carroni and Saibil]{Carroni2016}
Carroni, M. and Saibil, H.~R. 2016.
\newblock {{C}ryo electron microscopy to determine the structure of
  macromolecular complexes}.
\newblock {\em Methods\/}, {95}: 78--85.

\bibitem[Challis and Schmidler(2012)Challis and Schmidler]{Challis2012}
Challis, C.~J. and Schmidler, S.~C. 2012.
\newblock {{A} stochastic evolutionary model for protein structure alignment
  and phylogeny}.
\newblock {\em Mol. Biol. Evol.}, {29}: 3575--3587.

\bibitem[Clark et~al.(2019)Clark, Benson, Smith, and Carlson]{pmid30699115}
Clark, J.~J., Benson, M.~L., Smith, R.~D., and Carlson, H.~A. 2019.
\newblock {{I}nherent versus induced protein flexibility: comparisons within
  and between apo and holo structures}.
\newblock {\em PLoS Comput. Biol.}, {15}(1): e1006705.

\bibitem[Clifton et~al.(2018)Clifton, Kaczmarski, Carr, Gerth, Tokuriki, and
  Jackson]{Clifton2018}
Clifton, B.~E., Kaczmarski, J.~A., Carr, P.~D., Gerth, M.~L., Tokuriki, N., and
  Jackson, C.~J. 2018.
\newblock {{E}volution of cyclohexadienyl dehydratase from an ancestral
  solute-binding protein}.
\newblock {\em Nat. Chem. Biol.}, {14}(6): 542--547.

\bibitem[Dayhoff et~al.(1978)Dayhoff, Schwartz, and Orcutt]{dayhoff197822}
Dayhoff, M.~O., Schwartz, R.~M., and Orcutt, B.~C. 1978.
\newblock A model of evolutionary change in proteins.
\newblock In M.~O. Dayhoff, editor, {\em {Atlas of Protein Sequence and
  Structure}\/}, volume~5, chapter~22. National Biomedical Research Foundation
  Silver Spring, MD.

\bibitem[Dunbrack(2002)Dunbrack]{DUNBRACK2002}
Dunbrack, R.~L. 2002.
\newblock Rotamer libraries in the 21st century.
\newblock {\em Curr. Opin. Struct. Biol.}, {12}(4): 431 -- 440.

\bibitem[Dunbrack and Cohen(1997)Dunbrack and Cohen]{Dunbrack1997}
Dunbrack, R.~L. and Cohen, F.~E. 1997.
\newblock Bayesian statistical analysis of protein side-chain rotamer
  preferences.
\newblock {\em Protein Sci.}, {6}(8): 1661--1681.

\bibitem[Dunbrack and Karplus(1993)Dunbrack and Karplus]{Dunbrack1993}
Dunbrack, R.~L. and Karplus, M. 1993.
\newblock {{B}ackbone-dependent rotamer library for proteins. {A}pplication to
  side-chain prediction}.
\newblock {\em J. Mol. Biol.}, {230}(2): 543--574.

\bibitem[Eck and Dayhoff(1966)Eck and Dayhoff]{Eck1966}
Eck, R.~V. and Dayhoff, M.~O. 1966.
\newblock {\em {Atlas of Protein Sequence and Structure}\/}.
\newblock National Biomedical Research Foundation, Silver Spring.

\bibitem[Felsenstein(1981)Felsenstein]{Felsenstein1981}
Felsenstein, J. 1981.
\newblock Evolutionary trees from {D}{N}{A} sequences: a maximum likelihood
  approach.
\newblock {\em J. Mol. Evol.}, {17}(6): 368--376.

\bibitem[Felsenstein(2004)Felsenstein]{Felsenstein2004}
Felsenstein, J. 2004.
\newblock {\em Inferring Phylogenies\/}.
\newblock Sinauer Associates, Sunderland, MA, 1st edition.

\bibitem[Finn et~al.(2014)Finn, Bateman, Clements, Coggill, Eberhardt, Eddy,
  Heger, Hetherington, Holm, Mistry, Sonnhammer, Tate, and Punta]{Finn2014}
Finn, R.~D., Bateman, A., Clements, J., Coggill, P., Eberhardt, R.~Y., Eddy,
  S.~R., Heger, A., Hetherington, K., Holm, L., Mistry, J., Sonnhammer, E.
  L.~L., Tate, J., and Punta, M. 2014.
\newblock {Pfam: the protein families database}.
\newblock {\em Nucleic Acids Res.}, {42}(D1): 222--230.

\bibitem[Fletcher and Yang(2009)Fletcher and Yang]{Fletcher2009}
Fletcher, W. and Yang, Z. 2009.
\newblock {INDELible: a flexible simulator of biological sequence evolution}.
\newblock {\em Mol. Biol. Evol.}, {26}(8): 1879--1888.

\bibitem[Ginalski(2006)Ginalski]{Ginalski2006}
Ginalski, K. 2006.
\newblock Comparative modeling for protein structure prediction.
\newblock {\em Curr. Opin. Struct. Biol.}, {16}(2): 172 -- 177.

\bibitem[Golden et~al.(2017)Golden, Garc{\'\i}a-Portugu{\'e}s, S{\o}rensen,
  Mardia, Hamelryck, and Hein]{Golden2017}
Golden, M., Garc{\'\i}a-Portugu{\'e}s, E., S{\o}rensen, M., Mardia, K.~V.,
  Hamelryck, T., and Hein, J. 2017.
\newblock A generative angular model of protein structure evolution.
\newblock {\em Mol. Biol. Evol.}, {34}: 2085--2100.

\bibitem[Goldman et~al.(1998)Goldman, Thorne, and Jones]{Goldman1998}
Goldman, N., Thorne, J.~L., and Jones, D.~T. 1998.
\newblock Assessing the impact of secondary structure and solvent accessibility
  on protein evolution.
\newblock {\em Genetics\/}, {149}(1): 445--458.

\bibitem[Grantham(1974)Grantham]{Grantham1974}
Grantham, R. 1974.
\newblock {{A}mino acid difference formula to help explain protein evolution}.
\newblock {\em Science\/}, {185}(4154): 862--864.

\bibitem[Harms and Thornton(2013)Harms and Thornton]{Harms2013}
Harms, M.~J. and Thornton, J.~W. 2013.
\newblock {{E}volutionary biochemistry: revealing the historical and physical
  causes of protein properties}.
\newblock {\em Nat. Rev. Genet.}, {14}(8): 559--571.

\bibitem[Hart et~al.(2014)Hart, Harms, Schmidt, Elya, Thornton, and
  Marqusee]{Hart2014}
Hart, K.~M., Harms, M.~J., Schmidt, B.~H., Elya, C., Thornton, J.~W., and
  Marqusee, S. 2014.
\newblock {{T}hermodynamic system drift in protein evolution}.
\newblock {\em PLoS Biol.}, {12}(11): e1001994.

\bibitem[Herman et~al.(2014)Herman, Challis, Nov{\'a}k, Hein, and
  Schmidler]{Herman2014}
Herman, J.~L., Challis, C.~J., Nov{\'a}k, {\'A}., Hein, J., and Schmidler,
  S.~C. 2014.
\newblock Simultaneous {B}ayesian estimation of alignment and phylogeny under a
  joint model of protein sequence and structure.
\newblock {\em Mol. Biol. Evol.}, {31}: 2251--2266.

\bibitem[Herrero et~al.(2016)Herrero, Muffato, Beal, Fitzgerald, Gordon,
  Pignatelli, Vilella, Searle, Amode, Brent, Spooner, Kulesha, Yates, and
  Flicek]{Herrero2016}
Herrero, J., Muffato, M., Beal, K., Fitzgerald, S., Gordon, L., Pignatelli, M.,
  Vilella, A.~J., Searle, S.~M., Amode, R., Brent, S., Spooner, W., Kulesha,
  E., Yates, A., and Flicek, P. 2016.
\newblock {{E}nsembl comparative genomics resources}.
\newblock {\em Database\/}, {2016}.

\bibitem[Huelsenbeck(2002)Huelsenbeck]{Huelsenbeck2002}
Huelsenbeck, J.~P. 2002.
\newblock {{T}esting a covariotide model of {D}{N}{A} substitution}.
\newblock {\em Mol. Biol. Evol.}, {19}(5): 698--707.

\bibitem[Huelsenbeck and Rannala(1997)Huelsenbeck and Rannala]{Huelsenbeck1997}
Huelsenbeck, J.~P. and Rannala, B. 1997.
\newblock {{P}hylogenetic methods come of age: testing hypotheses in an
  evolutionary context}.
\newblock {\em Science\/}, {276}(5310): 227--232.

\bibitem[Ingles-Prieto et~al.(2013)Ingles-Prieto, Ibarra-Molero,
  Delgado-Delgado, Perez-Jimenez, Fernandez, Gaucher, Sanchez-Ruiz, and
  Gavira]{Ingles-Prieto2013}
Ingles-Prieto, A., Ibarra-Molero, B., Delgado-Delgado, A., Perez-Jimenez, R.,
  Fernandez, J.~M., Gaucher, E.~A., Sanchez-Ruiz, J.~M., and Gavira, J.~A.
  2013.
\newblock {{C}onservation of protein structure over four billion years}.
\newblock {\em Structure\/}, {21}(9): 1690--1697.

\bibitem[Katoh and Standley(2013)Katoh and Standley]{Katoh2013}
Katoh, K. and Standley, D.~M. 2013.
\newblock {{M}{A}{F}{F}{T} multiple sequence alignment software version 7:
  improvements in performance and usability}.
\newblock {\em Mol. Biol. Evol.}, {30}(4): 772--780.

\bibitem[Konno et~al.(2011)Konno, Kitagawa, Watanabe, Ogawa, and
  Shirai]{Konno2011}
Konno, A., Kitagawa, A., Watanabe, M., Ogawa, T., and Shirai, T. 2011.
\newblock {{T}racing protein evolution through ancestral structures of fish
  galectin}.
\newblock {\em Structure\/}, {19}(5): 711--721.

\bibitem[Koonin(2005)Koonin]{Koonin2005}
Koonin, E.~V. 2005.
\newblock Orthologs, paralogs, and evolutionary genomics.
\newblock {\em Annu. Rev. Genet.}, {39}(1): 309--338.

\bibitem[Korostensky and Gonnet(2000)Korostensky and Gonnet]{Korostensky2000}
Korostensky, C. and Gonnet, G.~H. 2000.
\newblock Using traveling salesman problem algorithms for evolutionary tree
  construction.
\newblock {\em Bioinformatics\/}, {16}(7): 619--627.

\bibitem[Kosiol and Goldman(2005)Kosiol and Goldman]{Kosiol2005}
Kosiol, C. and Goldman, N. 2005.
\newblock {Different versions of the {Dayhoff} rate matrix}.
\newblock {\em Mol. Biol. Evol.}, {22}(2): 193--199.

\bibitem[Kozlov et~al.(2018)Kozlov, Darriba, Flouri, Morel, and
  Stamatakis]{Kozlov2018_preprint}
Kozlov, A., Darriba, D., Flouri, T., Morel, B., and Stamatakis, A. 2018.
\newblock {RAxML-NG}: a fast, scalable, and user-friendly tool for maximum
  likelihood phylogenetic inference.
\newblock {\em bioR$\chi$iv\/}.
\newblock doi: 10.1101/447110.

\bibitem[Kullback and Leibler(1951)Kullback and Leibler]{Kullback1951}
Kullback, S. and Leibler, R.~A. 1951.
\newblock On information and sufficiency.
\newblock {\em Ann. Math. Statist.}, {22}(1): 79--86.

\bibitem[Le and Gascuel(2008)Le and Gascuel]{Le2008}
Le, S.~Q. and Gascuel, O. 2008.
\newblock {An improved general amino acid replacement matrix}.
\newblock {\em Mol. Biol. Evol.}, {25}(7): 1307--1320.

\bibitem[Le et~al.(2012)Le, Dang, and Gascuel]{Le2012}
Le, S.~Q., Dang, C.~C., and Gascuel, O. 2012.
\newblock Modeling protein evolution with several amino acid replacement
  matrices depending on site rates.
\newblock {\em Mol. Biol. Evol.}, {29}(10): 2921--2936.

\bibitem[Leaver-Fay et~al.(2011)Leaver-Fay, Tyka, Lewis, Lange, Thompson,
  Jacak, Kaufman, Renfrew, Smith, Sheffler, Davis, Cooper, Treuille, Mandell,
  Richter, Ban, Fleishman, Corn, Kim, Lyskov, Berrondo, Mentzer, Popovi\'{c},
  Havranek, Karanicolas, Das, Meiler, Kortemme, Gray, Kuhlman, Baker, and
  Bradley]{pmid21187238}
Leaver-Fay, A., Tyka, M., Lewis, S.~M., Lange, O.~F., Thompson, J., Jacak, R.,
  Kaufman, K., Renfrew, P.~D., Smith, C.~A., Sheffler, W., Davis, I.~W.,
  Cooper, S., Treuille, A., Mandell, D.~J., Richter, F., Ban, Y.~E., Fleishman,
  S.~J., Corn, J.~E., Kim, D.~E., Lyskov, S., Berrondo, M., Mentzer, S.,
  Popovi\'{c}, Z., Havranek, J.~J., Karanicolas, J., Das, R., Meiler, J.,
  Kortemme, T., Gray, J.~J., Kuhlman, B., Baker, D., and Bradley, P. 2011.
\newblock {{R}{O}{S}{E}{T}{T}{A}3: an object-oriented software suite for the
  simulation and design of macromolecules}.
\newblock {\em Meth. Enzymol.}, {487}: 545--574.

\bibitem[Lio and Goldman(1998)Lio and Goldman]{Lio1998b}
Lio, P. and Goldman, N. 1998.
\newblock {{M}odels of molecular evolution and phylogeny}.
\newblock {\em Genome Res.}, {8}(12): 1233--1244.

\bibitem[Li{\`{o}} et~al.(1998)Li{\`{o}}, Goldman, Thorne, and Jones]{Lio1998}
Li{\`{o}}, P., Goldman, N., Thorne, J.~L., and Jones, D.~T. 1998.
\newblock {PASSML: Combining evolutionary inference and protein secondary
  structure prediction}.
\newblock {\em Bioinformatics\/}, {14}(8): 726--733.

\bibitem[Liu et~al.(2018)Liu, Palmedo, Ye, Berger, and Peng]{LIU201865}
Liu, Y., Palmedo, P., Ye, Q., Berger, B., and Peng, J. 2018.
\newblock Enhancing evolutionary couplings with deep convolutional neural
  networks.
\newblock {\em Cell Systems\/}, {6}(1): 65 -- 74.e3.

\bibitem[Lovell et~al.(2000)Lovell, Word, Richardson, and
  Richardson]{Lovell2000}
Lovell, S.~C., Word, J.~M., Richardson, J.~S., and Richardson, D.~C. 2000.
\newblock The penultimate rotamer library.
\newblock {\em Proteins\/}, {40}(3): 389--408.

\bibitem[Milne et~al.(2013)Milne, Borgnia, Bartesaghi, Tran, Earl, Schauder,
  Lengyel, Pierson, Patwardhan, and Subramaniam]{Milne2013}
Milne, J.~L., Borgnia, M.~J., Bartesaghi, A., Tran, E.~E., Earl, L.~A.,
  Schauder, D.~M., Lengyel, J., Pierson, J., Patwardhan, A., and Subramaniam,
  S. 2013.
\newblock {{C}ryo-electron microscopy--a primer for the non-microscopist}.
\newblock {\em FEBS J.}, {280}(1): 28--45.

\bibitem[Najmanovich et~al.(2000)Najmanovich, Kuttner, Sobolev, and
  Edelman]{pmid10737948}
Najmanovich, R., Kuttner, J., Sobolev, V., and Edelman, M. 2000.
\newblock {{S}ide-chain flexibility in proteins upon ligand binding}.
\newblock {\em Proteins\/}, {39}(3): 261--268.

\bibitem[Overington et~al.(1990)Overington, Johnson, Sali, and
  Blundell]{Overington1990}
Overington, J., Johnson, M.~S., Sali, A., and Blundell, T.~L. 1990.
\newblock Tertiary structural constraints on protein evolutionary diversity:
  templates, key residues and structure prediction.
\newblock {\em Proc. Royal Soc. Lond. B\/}, {241}(1301): 132--145.

\bibitem[Overington et~al.(1992)Overington, Donnelly, Johnson, Sali, and
  Blundell]{Overington1992}
Overington, J., Donnelly, D., Johnson, M.~S., Sali, A., and Blundell, T.~L.
  1992.
\newblock {Environment-specific amino-acid substitution tables -- tertiary
  templates and prediction of protein folds.}
\newblock {\em Protein Sci.}, {1}(2): 216--226.

\bibitem[Perron et~al.()Perron, Moal, Thorne, and Goldman]{HSG_inpress}
Perron, U., Moal, I., Thorne, J., and Goldman, N.{ Probabilistic Models for the
  Study of Protein Evolution}.
\newblock In D.~Balding, I.~Moltke, and J.~Marioni, editors, {\em {Handbook of
  Statistical Genetics}\/}. Wiley-Interscience, 4th edition.

\bibitem[Pupko et~al.(2000)Pupko, Pe'er, Shamir, and Graur]{Pupko2000}
Pupko, T., Pe'er, I., Shamir, R., and Graur, D. 2000.
\newblock {A fast algorithm for joint reconstruction of ancestral amino acid
  sequences.}
\newblock {\em Mol. Biol. Evol.}, {17}(6): 890--896.

\bibitem[Ramachandran et~al.(1963)Ramachandran, Ramakrishnan, and
  Sasisekharan]{Ramachandran1967}
Ramachandran, G.~N., Ramakrishnan, C., and Sasisekharan, V. 1963.
\newblock {{S}tereochemistry of polypeptide chain configurations}.
\newblock {\em J. Mol. Biol.}, {7}: 95--99.

\bibitem[Rios et~al.(2015)Rios, Fernandez, Caltabiano, Campillo, Pardo, and
  Gonzalez]{Rios2015}
Rios, S., Fernandez, M.~F., Caltabiano, G., Campillo, M., Pardo, L., and
  Gonzalez, A. 2015.
\newblock {GPCRtm: An amino acid substitution matrix for the transmembrane
  region of class A G Protein-Coupled Receptors.}
\newblock {\em BMC Bioinformatics\/}, {16}(1): 206.

\bibitem[Risso et~al.(2014)Risso, Gavira, Gaucher, and Sanchez-Ruiz]{Risso2014}
Risso, V.~A., Gavira, J.~A., Gaucher, E.~A., and Sanchez-Ruiz, J.~M. 2014.
\newblock {{P}henotypic comparisons of consensus variants versus laboratory
  resurrections of {P}recambrian proteins}.
\newblock {\em Proteins\/}, {82}(6): 887--896.

\bibitem[Robinson et~al.(2003)Robinson, Jones, Kishino, Goldman, and
  Thorne]{Robinson2003}
Robinson, D.~M., Jones, D.~T., Kishino, H., Goldman, N., and Thorne, J.~L.
  2003.
\newblock {{P}rotein evolution with dependence among codons due to tertiary
  structure}.
\newblock {\em Mol. Biol. Evol.}, {20}(10): 1692--1704.

\bibitem[Rodrigue et~al.(2005)Rodrigue, Lartillot, Bryant, and
  Philippe]{Rodrigue2005}
Rodrigue, N., Lartillot, N., Bryant, D., and Philippe, H. 2005.
\newblock {{S}ite interdependence attributed to tertiary structure in amino
  acid sequence evolution}.
\newblock {\em Gene\/}, {347}(2): 207--217.

\bibitem[Rodrigue et~al.(2006)Rodrigue, Philippe, and Lartillot]{Rodrigue2006}
Rodrigue, N., Philippe, H., and Lartillot, N. 2006.
\newblock {{A}ssessing site-interdependent phylogenetic models of sequence
  evolution}.
\newblock {\em Mol. Biol. Evol.}, {23}(9): 1762--1775.

\bibitem[Saitou and Nei(1987)Saitou and Nei]{Saitou1987}
Saitou, N. and Nei, M. 1987.
\newblock The neighbor-joining method: a new method for reconstructing
  phylogenetic trees.
\newblock {\em Mol. Biol. Evol.}, {4}(4): 406--425.

\bibitem[Service(2018)Service]{alphafold}
Service, R. 2018.
\newblock Google's {D}eep{M}ind aces protein folding.
\newblock {\em Science\/}, {doi}: 10.1126/science.aaw2747.

\bibitem[Shakhnovich et~al.(1996)Shakhnovich, Abkevich, and
  Ptitsyn]{Shakhnovich1996}
Shakhnovich, E., Abkevich, V., and Ptitsyn, O. 1996.
\newblock {{C}onserved residues and the mechanism of protein folding}.
\newblock {\em Nature\/}, {379}(6560): 96--98.

\bibitem[Shapovalov and Dunbrack(2011)Shapovalov and Dunbrack]{Shapovalov2011}
Shapovalov, M.~V. and Dunbrack, R.~L. 2011.
\newblock {A smoothed backbone-dependent rotamer library for proteins derived
  from adaptive kernel density estimates and regressions}.
\newblock {\em Structure\/}, {19}(6): 844--858.

\bibitem[Stamatakis(2014)Stamatakis]{Stamatakis2014}
Stamatakis, A. 2014.
\newblock {RAxML} version 8: a tool for phylogenetic analysis and post-analysis
  of large phylogenies.
\newblock {\em Bioinformatics\/}, {30}(9): 1312--1313.

\bibitem[Sullivan and Joyce(2005)Sullivan and Joyce]{Sullivan2005}
Sullivan, J. and Joyce, P. 2005.
\newblock Model selection in phylogenetics.
\newblock {\em Annu. Rev. Ecol. Evol. Syst.}, {36}(1): 445--466.

\bibitem[Thorne and Goldman(2007)Thorne and Goldman]{HSG2007}
Thorne, J. and Goldman, N. 2007.
\newblock Probabilistic models for the study of protein evolution.
\newblock In D.~J. Balding, M.~Bishop, and C.~Cannings, editors, {\em {Handbook
  of Statistical Genetics}\/}, chapter~14. Wiley-Interscience, 3rd edition.

\bibitem[Trueblood et~al.(1996)Trueblood, B{\"u}rgi, Burzlaff, Dunitz,
  Gramaccioli, Schulz, Shmueli, and Abrahams]{trueblood1996}
Trueblood, K., B{\"u}rgi, H.-B., Burzlaff, H., Dunitz, J., Gramaccioli, C.,
  Schulz, H., Shmueli, U., and Abrahams, S. 1996.
\newblock {Atomic dispacement parameter nomenclature. Report of a subcommittee
  on atomic displacement parameter nomenclature}.
\newblock {\em Acta Cryst. A\/}, {52}(5): 770--781.

\bibitem[{UniProt Consortium}(2017){UniProt Consortium}]{UniProt2018}
{UniProt Consortium} 2017.
\newblock Uniprot: the universal protein knowledgebase.
\newblock {\em Nucleic Acids Res.}, {45}(D1): D158--D169.

\bibitem[Velankar et~al.(2010)Velankar, Best, Beuth, Boutselakis, Cobley, Sousa
  Da~Silva, Dimitropoulos, Golovin, Hirshberg, John, Krissinel, Newman,
  Oldfield, Pajon, Penkett, Pineda-Castillo, Sahni, Sen, Slowley,
  Suarez-Uruena, Swaminathan, van Ginkel, Vranken, Henrick, and
  Kleywegt]{Velankar2010}
Velankar, S., Best, C., Beuth, B., Boutselakis, C.~H., Cobley, N., Sousa
  Da~Silva, A.~W., Dimitropoulos, D., Golovin, A., Hirshberg, M., John, M.,
  Krissinel, E.~B., Newman, R., Oldfield, T., Pajon, A., Penkett, C.~J.,
  Pineda-Castillo, J., Sahni, G., Sen, S., Slowley, R., Suarez-Uruena, A.,
  Swaminathan, J., van Ginkel, G., Vranken, W.~F., Henrick, K., and Kleywegt,
  G.~J. 2010.
\newblock {{P}{D}{B}e: {P}rotein {D}ata {B}ank in {E}urope}.
\newblock {\em Nucleic Acids Res.}, {38}(Database issue): D308--317.

\bibitem[Venien-Bryan et~al.(2017)Venien-Bryan, Li, Vuillard, and
  Boutin]{"Venien-Bryan2017}
Venien-Bryan, C., Li, Z., Vuillard, L., and Boutin, J.~A. 2017.
\newblock {{C}ryo-electron microscopy and {X}-ray crystallography:
  complementary approaches to structural biology and drug discovery}.
\newblock {\em Acta Cryst. F\/}, {73}(Pt 4): 174--183.

\bibitem[Wang et~al.(2017)Wang, Sun, Li, Zhang, and Xu]{wang2017}
Wang, S., Sun, S., Li, Z., Zhang, R., and Xu, J. 2017.
\newblock Accurate de novo prediction of protein contact map by ultra-deep
  learning model.
\newblock {\em PLOS Computational Biology\/}, {13}(1): 1--34.

\bibitem[Wheeler et~al.(2016)Wheeler, Lim, Marqusee, and Harms]{Wheeler2016}
Wheeler, L.~C., Lim, S.~A., Marqusee, S., and Harms, M.~J. 2016.
\newblock {{T}he thermostability and specificity of ancient proteins}.
\newblock {\em Curr. Opin. Struct. Biol.}, {38}: 37--43.

\bibitem[Whelan and Goldman(2001)Whelan and Goldman]{Whelan2001}
Whelan, S. and Goldman, N. 2001.
\newblock {A general empirical model of protein evolution derived from multiple
  protein families using a maximum-likelihood approach.}
\newblock {\em Mol. Biol. Evol.}, {18}(5): 691--699.

\bibitem[Whelan et~al.(2015)Whelan, Allen, Blackburne, and
  Talavera]{Whelan2015}
Whelan, S., Allen, J.~E., Blackburne, B.~P., and Talavera, D. 2015.
\newblock {{M}odel{O}{M}atic: fast and automated model selection between
  {R}{Y}, nucleotide, amino acid, and codon substitution models}.
\newblock {\em Syst. Biol.}, {64}(1): 42--55.

\bibitem[Xu(2018)Xu]{xu2018}
Xu, J. 2018.
\newblock Distance-based protein folding powered by deep learning.
\newblock {\em bioR$\chi$iv\/}.
\newblock doi: 10.1101/465955.

\bibitem[Yang(1993)Yang]{Yang1993}
Yang, Z. 1993.
\newblock {{M}aximum-likelihood estimation of phylogeny from {D}{N}{A}
  sequences when substitution rates differ over sites}.
\newblock {\em Mol. Biol. Evol.}, {10}(6): 1396--1401.

\bibitem[Yang(1994)Yang]{Yang1994}
Yang, Z. 1994.
\newblock Maximum likelihood phylogenetic estimation from {D}{N}{A} sequences
  with variable rates over sites: approximate methods.
\newblock {\em J. Mol. Evol.}, {39}(3): 306--314.

\bibitem[Yang(2007)Yang]{Yang2007}
Yang, Z. 2007.
\newblock {P}{A}{M}{L} 4: phylogenetic analysis by maximum likelihood.
\newblock {\em Mol. Biol. Evol.}, {24}(8): 1586--1591.

\bibitem[Yang et~al.(1995)Yang, Kumar, and Nei]{Yang1995}
Yang, Z., Kumar, S., and Nei, M. 1995.
\newblock A new method of inference of ancestral nucleotide and amino acid
  sequences.
\newblock {\em Genetics\/}, {141}(4): 1641--1650.

\bibitem[Yang et~al.(1998)Yang, Nielsen, and Hasegawa]{Yang1998}
Yang, Z., Nielsen, R., and Hasegawa, M. 1998.
\newblock Models of amino acid substitution and applications to mitochondrial
  protein evolution.
\newblock {\em Mol. Biol. Evol.}, {15}(12): 1600--1611.

\bibitem[Zavodszky and Kuhn(2005)Zavodszky and Kuhn]{pmid15772311}
Zavodszky, M.~I. and Kuhn, L.~A. 2005.
\newblock {{S}ide-chain flexibility in protein-ligand binding: the minimal
  rotation hypothesis}.
\newblock {\em Protein Sci.}, {14}(4): 1104--1114.

\bibitem[Zhao et~al.(2001)Zhao, Goodsell, and Olson]{Zhao2001}
Zhao, S., Goodsell, D.~S., and Olson, A.~J. 2001.
\newblock Analysis of a data set of paired uncomplexed protein structures: new
  metrics for side-chain flexibility and model evaluation.
\newblock {\em Proteins\/}, {43}(3): 271--279.

\bibitem[Zoller and Schneider(2013)Zoller and Schneider]{Zoller2013}
Zoller, S. and Schneider, A. 2013.
\newblock Improving phylogenetic inference with a semiempirical amino acid
  substitution model.
\newblock {\em Mol. Biol. Evol.}, {30}(2): 469--479.

\end{thebibliography}
