# Supplementary material for: Modeling Structural Constraints on Protein Evolution via Side-Chain Conformational States
Source: Mol Biol Evol. 2019 May 22;36(9):2086–103. doi: 10.1093/molbev/msz122 (PMC6736381; doi:10.1093/molbev/msz122)
Supplement: msz122_Supplementary_Data [file msz122_supplementary_data.zip › MBE-main2.blg]

This is BibTeX, Version 0.99d (TeX Live 2013/Debian)
Capacity: max_strings=35307, hash_size=35307, hash_prime=30011
The top-level auxiliary file: MBE-main2.aux
The style file: natbib2.bst
Database file #1: manual.bib
Warning--empty year in HSG_inpress; set to ????
Warning--empty year in HSG_inpress
You've used 81 entries,
            2373 wiz_defined-function locations,
            1076 strings with 19545 characters,
and the built_in function-call counts, 42891 in all, are:
= -- 3964
> -- 2772
< -- 41
+ -- 839
- -- 825
* -- 4195
:= -- 7595
add.period$ -- 328
call.type$ -- 81
change.case$ -- 509
chr.to.int$ -- 81
cite$ -- 83
duplicate$ -- 1464
empty$ -- 2667
format.name$ -- 950
if$ -- 8380
int.to.chr$ -- 1
int.to.str$ -- 0
missing$ -- 83
newline$ -- 410
num.names$ -- 330
pop$ -- 462
preamble$ -- 2
purify$ -- 507
quote$ -- 0
skip$ -- 1011
stack$ -- 0
substring$ -- 2917
swap$ -- 239
text.length$ -- 3
text.prefix$ -- 0
top$ -- 0
type$ -- 723
warning$ -- 2
while$ -- 367
width$ -- 0
write$ -- 1060
(There were 2 warnings)
