# Supplementary material for: Modeling Structural Constraints on Protein Evolution via Side-Chain Conformational States
Source: Mol Biol Evol. 2019 May 22;36(9):2086–103. doi: 10.1093/molbev/msz122 (PMC6736381; doi:10.1093/molbev/msz122)
Supplement: msz122_Supplementary_Data [file msz122_supplementary_data.zip › MBE-Sample.bbl]

\begin{thebibliography}{}

\bibitem[Archibald and Roger(2002)Archibald and Roger]{Archibald_Roger:2002}
Archibald, J.~M. and Roger, A.~J. 2002.
\newblock Gene conversion and the evolution of euryarchaeal chaperonins: a
  maximum likelihood-based method for detecting conflicting phylogenetic
  signal.
\newblock {\em J. Mol. Evol.}, {55}: 232--245.

\bibitem[Bar-Hen and Kishino(2000)Bar-Hen and Kishino]{Bar-Hen_Kishino:2000}
Bar-Hen, A. and Kishino, H. 2000.
\newblock Comparing the likelihood functions of phylogenetic trees.
\newblock {\em Ann. Inst. Stat. Math.}, {42}: 43--56.

\bibitem[Blouin {\em et~al.}(2005)Blouin, Butt, and
  Roger]{Blouin_Butt_Roger:2005}
Blouin, C., Butt, D., and Roger, A.~J. 2005.
\newblock The impact of taxon sampling on the estimation of rate of evolution
  at sites.
\newblock {\em Mol. Biol. Evol.}, {22}: 784--791.

\bibitem[Bryant {\em et~al.}(2005)Bryant, Galtier, and
  Poursat]{Bryant_Galtier_Poursat:2005}
Bryant, D., Galtier, N., and Poursat, M.~A. 2005.
\newblock Likelihood calculation in molecular phylogenetics.
\newblock In O.~Gascuel, editor, {\em Mathematics of evolution and
  phylogeny\/}, pages 33--62. Oxford University Press, Oxford.

\bibitem[Efron(1979)Efron]{Efron:1979}
Efron, B. 1979.
\newblock Bootstrap methods: another look at the jackknife.
\newblock {\em Ann. Stat.}, {7}: 1--26.

\bibitem[Felsenstein(1985)Felsenstein]{Felsenstein:1985}
Felsenstein, J. 1985.
\newblock Confidence limits on phylogenies: an approach using the bootstrap.
\newblock {\em Ann. Stat.}, {39}: 783--791.

\bibitem[Felsenstein(2004)Felsenstein]{Felsenstein:2004}
Felsenstein, J. 2004.
\newblock {\em Inferring phylogenies\/}.
\newblock Sinauer Associates, Sunderland (MA).

\bibitem[Guindon and Gascuel(2003)Guindon and Gascuel]{Guindon_Gascuel:2003}
Guindon, S. and Gascuel, O. 2003.
\newblock A simple, fast and accurate algorithm to estimate large phylogenies
  by maximum likelihood.
\newblock {\em Syst. Biol.}, {52}: 696--704.

\bibitem[Hampel(1974)Hampel]{Hampel:1974}
Hampel, F.~R. 1974.
\newblock The influence curve and its role in robust estimation.
\newblock {\em J. Amer. Statist. Assoc.}, {69}: 383--393.

\bibitem[Huber(2004)Huber]{Huber:2004}
Huber, P.~J. 2004.
\newblock {\em Robust statistics\/}.
\newblock Wiley, Sussex.

\bibitem[Miller(1974)Miller]{Miller:1974}
Miller, R.~G. 1974.
\newblock The jackknife---a review.
\newblock {\em Biometrika\/}, {61}: 1--15.

\bibitem[Penny and Hendy(1985)Penny and Hendy]{Penny_Hendy:1985}
Penny, D. and Hendy, M.~D. 1985.
\newblock The use of tree comparison metrics.
\newblock {\em Syst. Zool.}, {34}: 75--82.

\bibitem[Posada and Crandall(1998)Posada and Crandall]{Posada_Crandall:1998}
Posada, D. and Crandall, K.~A. 1998.
\newblock Modeltest: testing the model of {DNA} substitution.
\newblock {\em Bioinformatics\/}, {14}: 817--818.

\bibitem[Vandenkoornhuyse {\em et~al.}(2002)Vandenkoornhuyse, Baldauf, Leyval,
  Straczek, and Young]{Vandenkoornhuyse_Baldauf_Leyval_Straczek_Young:2002}
Vandenkoornhuyse, P., Baldauf, S.~L., Leyval, C., Straczek, J., and Young, J.
  P.~W. 2002.
\newblock Extensive and novel fungal diversity in plant roots.
\newblock {\em Science\/}, {295}: 2051.

\bibitem[Zucker {\em et~al.}(1999)Zucker, Mathews, and
  Turner]{Zucker_Mathews_Turner:1999}
Zucker, M., Mathews, D.~H., and Turner, D.~H. 1999.
\newblock Algorithms and thermodynamics for {RNA} secondary structure
  prediction: a practical guide.
\newblock In J.~Barciszewski and B.~F.~C. Clark, editors, {\em RNA biochemistry
  and biotechnology\/}, NATO ASI Series, pages 11--43. Kluwer Academic
  Publishers, New York.

\end{thebibliography}
